# Supplementary material for: Extracellular matrix proteolysis maintains synapse plasticity during brain development
Source: Nat Neurosci. 2025 Dec 22;29(3):567–80. doi: 10.1038/s41593-025-02153-4 (PMC12971489; doi:10.1038/s41593-025-02153-4)
Supplement: Supplementary file 3 — Analyzed proteomics result from zebrafish brain in Extended Data Fig. 1e. Comparison between 14 dpf and 28 dpf. [file 41593_2025_2153_MOESM3_ESM.xlsx]

## Sheet: Supplementary Table 1
14 dpf vs. 28 dpf
ID	logFC	AveExpr	t	P.Value	adj.P.Val	B
vegfab	9.28944	19.9327	6.11062	0.000110981	0.00739954	0.50225
scube3	10.5028	23.0421	5.93896	0.000139614	0.00739954	0.369916
fbn1	7.25858	31.1672	4.97711	0.000544948	0.0192548	-0.466753
lgals9l1	6.64563	21.1046	4.17693	0.00187015	0.0431464	-1.2943
lgi2a	6.70108	29.9855	4.12407	0.00203521	0.0431464	-1.35324
tinagl1	11.0526	19.2832	3.80377	0.00342386	0.0604881	-1.72115
serpina10a	6.78883	30.7133	3.30124	0.00792769	0.0766193	-2.33245
serpina1l	5.64536	35.868	3.28692	0.00812254	0.0766193	-2.3504
smoc2	6.42894	19.7276	3.28274	0.00818033	0.0766193	-2.35564
serpina1	5.69631	35.7153	3.24824	0.00867373	0.0766193	-2.39901
hapln2	5.51122	28.322	3.13683	0.0104857	0.0766193	-2.53998
hcfc1b	5.11315	35.314	3.12848	0.0106363	0.0766193	-2.5506
cspg5a	4.50654	31.7999	3.08275	0.0115006	0.0766193	-2.60889
mdka	5.76883	36.8712	2.96605	0.0140454	0.0766193	-2.7585
col9a1a	5.97267	21.1906	2.93109	0.0149141	0.0766193	-2.80354
fbn2b	5.13302	33.3624	2.92861	0.0149778	0.0766193	-2.80674
hpx	4.52505	36.1745	2.91047	0.0154517	0.0766193	-2.83015
col10a1a	6.05187	27.272	2.87183	0.0165125	0.0766193	-2.88007
cst3	4.23187	30.2065	2.87178	0.016514	0.0766193	-2.88014
ncana	4.48673	35.4913	2.86984	0.0165692	0.0766193	-2.88265
f13a1a.1	4.25046	25.7295	2.84988	0.0171475	0.0766193	-2.90847
lama1	6.08256	20.5232	2.84051	0.0174261	0.0766193	-2.92061
bcan	4.31698	35.772	2.83436	0.0176115	0.0766193	-2.92857
gpc4	5.68992	21.9669	2.82959	0.0177565	0.0766193	-2.93475
col2a1b	5.4295	30.5904	2.8194	0.0180706	0.0766193	-2.94796
sfrp1b	10.7968	16.8934	2.78661	0.0191191	0.0779472	-2.99047
hapln1a	4.52463	17.8847	2.68913	0.022612	0.0842264	-3.11712
emid1	5.76836	27.3415	2.68069	0.0229431	0.0842264	-3.1281
adam23a	4.40393	22.284	2.6757	0.0231408	0.0842264	-3.13458
habp2	4.00208	30.2199	2.65847	0.0238377	0.0842264	-3.15701
col2a1a	4.17317	34.5006	2.63345	0.0248866	0.0850961	-3.18956
s100b	3.91679	24.4908	2.61183	0.0258296	0.0855607	-3.21768
adam11	3.7921	17.4683	2.54188	0.0291322	0.0881229	-3.3087
col1a1b	3.73	34.9633	2.53193	0.029635	0.0881229	-3.32164
spon1b	3.57026	33.0436	2.52644	0.0299158	0.0881229	-3.32878
mdkb	4.52441	37.4441	2.51554	0.0304817	0.0881229	-3.34296
fgg	4.25957	30.8741	2.51025	0.0307599	0.0881229	-3.34983
sfrp1a	4.56731	19.4969	2.44909	0.0341654	0.0932042	-3.42928
ncanb	3.94292	37.6585	2.44693	0.0342921	0.0932042	-3.43208
plg	3.453	33.3838	2.31869	0.0427097	0.111331	-3.59806
col4a6	3.23015	29.6498	2.30152	0.0439799	0.111331	-3.6202
agrn	3.76634	33.1954	2.28605	0.0451553	0.111331	-3.64012
ptn	4.20618	34.7942	2.28471	0.0452586	0.111331	-3.64184
vegfba	3.82081	27.1031	2.27246	0.0462131	0.111331	-3.65759
lama4	4.39217	29.5584	2.25926	0.0472641	0.111333	-3.67456
tnr	3.32076	32.6811	2.22312	0.0502596	0.115816	-3.72091
adam22	4.82362	29.3655	2.20853	0.0515204	0.116195	-3.73958
plxna1a	3.37483	31.9102	2.17073	0.0549298	0.121303	-3.78783
prg4b	6.1426	22.9864	2.14157	0.0577063	0.124834	-3.82492
hcfc1a	2.98316	32.4921	2.09988	0.0619115	0.131252	-3.87774
vcanb	3.7818	28.783	2.07012	0.0650899	0.135285	-3.91528
cspg5b	4.73505	26.1141	2.01976	0.0708242	0.142735	-3.97846
lamc1	2.98026	33.7803	2.01519	0.0713674	0.142735	-3.98417
gpc3	4.50867	24.9802	1.95655	0.0786981	0.149299	-4.05709
spon1a	2.80889	29.3583	1.95644	0.0787128	0.149299	-4.05723
adam10a	3.02893	28.0993	1.9552	0.0788751	0.149299	-4.05876
plxna3	2.82321	33.9688	1.9359	0.0814434	0.151456	-4.08259
plxna4	3.02694	36.9248	1.91181	0.0847586	0.154904	-4.11222
tgfbi	3.49334	32.7193	1.89936	0.086522	0.155446	-4.1275
ecm1b	2.84537	27.2721	1.86195	0.0920258	0.162579	-4.17314
col1a1a	3.35816	39.7887	1.84182	0.0951196	0.163362	-4.19756
col1a2	3.19151	38.4529	1.83906	0.0955513	0.163362	-4.2009
col13a1	3.01705	20.0345	1.82854	0.0972129	0.163565	-4.21361
col4a2	2.54435	34.4617	1.80556	0.100936	0.167176	-4.24128
plxnb2b	2.89334	35.6732	1.79397	0.102862	0.167744	-4.25516
lgals3a	3.84217	21.7691	1.77994	0.10524	0.169022	-4.27194
lgi1a	2.73925	30.4261	1.76425	0.107959	0.1708	-4.29063
col4a1	2.48521	35.6493	1.74689	0.111042	0.173094	-4.31123
lgi1b	2.45279	33.9082	1.72847	0.114398	0.175742	-4.33298
mfap2	4.50906	23.0452	1.65057	0.129639	0.196311	-4.4238
mmrn2a	3.03662	33.0329	1.64128	0.131573	0.196433	-4.43449
ctsla	2.53338	21.2477	1.60232	0.139967	0.204984	-4.47901
plxnb1a	2.51065	28.2566	1.59692	0.141168	0.204984	-4.48514
plxna2	2.52603	32.6172	1.57921	0.145168	0.205416	-4.50515
col9a3	-3.93241	27.7273	-1.57846	0.145341	0.205416	-4.50601
lamb2l	3.72173	27.3549	1.56661	0.148076	0.206527	-4.51933
gpc6a	2.57529	30.495	1.51301	0.161023	0.221668	-4.57893
lgi3	2.56017	20.3392	1.48929	0.16706	0.227031	-4.60493
plxnb3	2.77619	29.2292	1.48082	0.169263	0.227113	-4.61416
plxnb1b	2.11	31.94	1.41272	0.187903	0.248971	-4.68723
fn1b	2.30999	29.5882	1.40304	0.19069	0.249545	-4.69746
serpinf2b	1.88456	23.1705	1.39109	0.194178	0.251011	-4.71001
lamb1b	2.55209	31.6663	1.34687	0.207562	0.264683	-4.75589
serpinc1	2.49507	25.7035	1.33987	0.209749	0.264683	-4.76307
serpina7	2.36491	29.8904	1.29313	0.224855	0.278726	-4.81036
elna	2.96015	22.2246	1.28929	0.226136	0.278726	-4.8142
angptl4	2.99058	22.4192	1.21375	0.252553	0.307708	-4.88808
acanb	1.69617	27.312	1.15432	0.275038	0.331295	-4.944
f2	2.87717	29.1957	1.10562	0.294614	0.350889	-4.98831
col7a1l	2.50402	22.7358	1.08468	0.30336	0.357291	-5.00693
postna	1.30787	27.9554	0.780087	0.453292	0.528011	-5.24507
gpc1b	1.28205	31.8717	0.733072	0.480239	0.553318	-5.27594
mstna	1.51614	24.3631	0.675213	0.514751	0.581008	-5.3116
coch	0.939637	34.3832	0.674421	0.515233	0.581008	-5.31207
col5a3a	-1.38815	26.2892	-0.655358	0.526931	0.587944	-5.32323
anxa13	1.11912	25.582	0.58133	0.573805	0.633576	-5.36379
agt	1.2383	25.8958	0.492491	0.632937	0.691663	-5.4065
fga	-0.871389	37.253	-0.463978	0.652535	0.705803	-5.4188
nid2a	0.942233	24.7004	0.429382	0.676691	0.724538	-5.43278
hspg2	0.521651	35.9804	0.32023	0.755342	0.800663	-5.47002
col4a5	-0.552029	33.533	-0.297981	0.771778	0.809985	-5.47632
col5a1	-0.586315	25.1621	-0.268885	0.793449	0.824564	-5.48388
fgb	-0.264897	32.2638	-0.155068	0.879833	0.905459	-5.50608
lgalslb	0.287018	22.2371	0.122302	0.905067	0.916118	-5.51028
col11a1a	0.247673	26.3271	0.119183	0.907476	0.916118	-5.51063
col11a2	-0.106183	27.6502	-0.0473149	0.963188	0.963188	-5.51616
