# Supplementary material for: Extracellular matrix proteolysis maintains synapse plasticity during brain development
Source: Nat Neurosci. 2025 Dec 22;29(3):567–80. doi: 10.1038/s41593-025-02153-4 (PMC12971489; doi:10.1038/s41593-025-02153-4)
Supplement: Supplementary file 4 — Analyzed proteomics result from zebrafish brain in Extended Data Fig. 1e. Comparison between 14 dpf and 60 dpf. [file 41593_2025_2153_MOESM4_ESM.xlsx]

## Sheet: Supplementary Table 2
14 dpf vs. 60 dpf
ID	logFC	AveExpr	t	P.Value	adj.P.Val	B
habp2	6.04522	31.2414	3.33917	0.00663644	0.158799	-4.58951
s100b	5.80294	25.4338	3.31715	0.00690004	0.158799	-4.58955
lgals3a	6.77765	23.2369	2.98495	0.0124572	0.158799	-4.59026
cspg5a	5.1482	32.1207	2.91527	0.0141073	0.158799	-4.59041
serpina1l	6.13644	36.1136	2.90621	0.0143374	0.158799	-4.59043
serpina1	6.13988	35.9371	2.8985	0.0145361	0.158799	-4.59045
adam11	5.28853	18.2165	2.88564	0.0148738	0.158799	-4.59048
vegfab	7.96077	19.2683	2.79887	0.0173671	0.158799	-4.59068
col2a1b	6.0341	30.8927	2.76431	0.0184725	0.158799	-4.59076
ncanb	5.85021	38.6122	2.70511	0.0205313	0.158799	-4.5909
cst3	4.80595	30.4936	2.66233	0.0221592	0.158799	-4.591
hapln1a	6.41429	18.8295	2.66225	0.0221622	0.158799	-4.591
hpx	5.12553	36.4748	2.63658	0.0231998	0.158799	-4.59106
mdka	5.67562	36.8245	2.61843	0.0239624	0.158799	-4.5911
sfrp1b	11.43	17.21	2.58956	0.0252263	0.158799	-4.59117
scube3	8.24111	21.9113	2.58882	0.0252597	0.158799	-4.59118
sfrp1a	4.82879	19.6276	2.55071	0.0270316	0.158799	-4.59127
col1a1b	4.47251	35.3345	2.49582	0.0298	0.158799	-4.5914
col10a1a	5.76979	27.1309	2.48737	0.0302504	0.158799	-4.59142
fgg	4.76119	31.125	2.4404	0.0328762	0.158799	-4.59154
adam10a	4.3406	28.7551	2.41783	0.0342161	0.158799	-4.5916
serpinf2b	4.19808	24.3273	2.38445	0.036295	0.158799	-4.59168
col2a1a	4.4836	34.6559	2.38222	0.036438	0.158799	-4.59169
prg4b	6.38177	23.106	2.30705	0.0415975	0.158799	-4.59188
fbn2b	4.72968	33.1607	2.275	0.0440063	0.158799	-4.59196
lama4	4.95605	29.8403	2.25839	0.0453066	0.158799	-4.592
col1a1a	4.63173	40.4255	2.25691	0.0454236	0.158799	-4.592
mdkb	4.64329	37.5035	2.25265	0.0457646	0.158799	-4.59202
hapln2	5.40298	28.2679	2.24266	0.0465714	0.158799	-4.59204
ncana	4.23557	35.3657	2.23368	0.0473092	0.158799	-4.59206
smoc2	4.70909	18.8676	2.22977	0.0476337	0.158799	-4.59207
hcfc1b	3.96025	34.7376	2.19723	0.0504189	0.158799	-4.59216
col1a2	4.27217	38.9932	2.18417	0.0515794	0.158799	-4.59219
coch	3.89188	35.8593	2.17457	0.0524494	0.158799	-4.59222
vcanb	4.66641	29.2253	2.16651	0.05319	0.158799	-4.59224
ctsla	4.23643	22.0993	2.15208	0.0545413	0.158799	-4.59227
plxna1a	4.17049	32.308	2.14278	0.0554297	0.158799	-4.5923
bcan	3.94787	35.5875	2.11716	0.0579478	0.160638	-4.59237
col4a6	3.76948	29.9194	2.10576	0.0591028	0.160638	-4.59239
fbn1	4.21609	29.6459	2.06806	0.0630795	0.167161	-4.59249
vegfba	3.95317	27.1693	2.02737	0.0676531	0.171953	-4.5926
spon1b	3.52207	33.0195	2.01238	0.0694153	0.171953	-4.59264
mstna	4.01107	25.6105	1.98999	0.0721275	0.171953	-4.5927
col13a1	6.22644	21.6392	1.9794	0.0734437	0.171953	-4.59272
serpinc1	4.09107	26.5015	1.97043	0.0745771	0.171953	-4.59275
acanb	3.40091	28.1644	1.96161	0.0757061	0.171953	-4.59277
spon1a	3.45503	29.6814	1.9547	0.0766029	0.171953	-4.59279
ecm1b	3.50454	27.6016	1.93459	0.0792674	0.171953	-4.59284
col5a3a	4.46187	29.2142	1.92799	0.0801607	0.171953	-4.59286
tinagl1	7.28311	17.3984	1.9096	0.082698	0.171953	-4.59291
adam23a	4.40442	22.2843	1.89874	0.0842313	0.171953	-4.59294
agrn	3.84873	33.2366	1.89788	0.0843542	0.171953	-4.59294
fn1b	3.58437	30.2254	1.87291	0.0879841	0.175968	-4.593
plxna4	3.41732	37.12	1.83374	0.093969	0.184458	-4.59311
plxna2	3.47399	33.0912	1.80021	0.0993859	0.190316	-4.59319
lamc1	3.41043	33.9954	1.78755	0.101504	0.190316	-4.59323
gpc4	3.86975	21.0568	1.77637	0.103409	0.190316	-4.59325
plxna3	3.41067	34.2625	1.77215	0.104135	0.190316	-4.59327
col11a2	3.98077	29.6937	1.7303	0.111601	0.199332	-4.59337
gpc3	4.37518	24.9135	1.72365	0.11283	0.199332	-4.59339
col11a1a	4.48132	28.4439	1.70781	0.115809	0.201241	-4.59343
col5a1	4.52926	27.7199	1.69204	0.118843	0.203183	-4.59347
cspg5b	4.82	26.1566	1.66858	0.12349	0.207777	-4.59353
f13a1a.1	3.05077	25.1296	1.64206	0.128935	0.213549	-4.5936
plg	3.12228	33.2185	1.58054	0.142396	0.228634	-4.59376
gpc6a	3.08026	30.7475	1.57845	0.142874	0.228634	-4.59377
tnr	3.05289	32.5471	1.56805	0.145273	0.228634	-4.59379
lama1	3.94102	19.4524	1.56207	0.146671	0.228634	-4.59381
adam22	3.62395	28.7657	1.51904	0.157064	0.241286	-4.59392
emid1	3.72667	26.3206	1.4564	0.173331	0.262473	-4.59407
ptn	2.98368	34.183	1.43409	0.17946	0.267927	-4.59413
plxnb3	3.03539	29.3588	1.41955	0.183556	0.270235	-4.59416
lgi3	3.75218	20.9352	1.3785	0.195539	0.28221	-4.59427
lamb2l	3.56925	27.2787	1.3736	0.197015	0.28221	-4.59428
col7a1l	3.30752	23.1376	1.34165	0.206852	0.29235	-4.59435
serpina7	2.68227	30.0491	1.32262	0.2129	0.29694	-4.5944
lgi2a	2.83397	28.0519	1.25364	0.236059	0.321929	-4.59456
lgi1a	2.48916	30.301	1.24317	0.239747	0.321929	-4.59459
plxnb2b	2.43285	35.443	1.23486	0.242705	0.321929	-4.59461
hcfc1a	2.42187	32.2115	1.23129	0.243986	0.321929	-4.59462
lgi1b	2.25725	33.8105	1.2257	0.246002	0.321929	-4.59463
angptl4	3.20514	22.5265	1.20312	0.254279	0.328702	-4.59468
mmrn2a	2.43272	32.7309	1.18209	0.262188	0.334432	-4.59473
serpina10a	2.67413	28.6559	1.17467	0.265022	0.334432	-4.59474
mfap2	3.46592	22.5236	1.13852	0.279183	0.348157	-4.59483
fgb	2.27304	33.5328	1.1233	0.285319	0.348433	-4.59486
gpc1b	2.24244	32.3519	1.12168	0.285978	0.348433	-4.59486
col4a1	1.88288	35.3482	1.04484	0.318597	0.383764	-4.59503
col9a1a	3.10118	19.7548	1.02931	0.325517	0.387695	-4.59506
col4a2	1.81405	34.0966	0.906501	0.384171	0.452468	-4.59531
elna	2.41201	21.9505	0.87312	0.401326	0.467478	-4.59537
agt	2.06686	26.3101	0.81598	0.431892	0.497614	-4.59547
hspg2	1.55108	36.4951	0.80724	0.4367	0.497744	-4.59549
col9a3	-1.87934	28.7539	-0.719618	0.486825	0.548973	-4.59563
plxnb1a	1.51454	27.7585	0.660641	0.522488	0.582987	-4.59573
col4a5	1.19598	34.407	0.544896	0.59674	0.658901	-4.59588
postna	0.695409	27.6492	0.388908	0.704795	0.770188	-4.59605
anxa13	0.732567	25.3888	0.36364	0.723045	0.782069	-4.59608
f2	0.942573	28.2284	0.340171	0.740159	0.792494	-4.5961
tgfbi	0.537492	31.2414	0.311835	0.761018	0.80668	-4.59612
fga	-0.53904	37.4192	-0.249533	0.807564	0.847542	-4.59616
lgals9l1	0.785489	18.1745	0.203332	0.842602	0.868076	-4.59619
lgalslb	0.652836	22.42	0.202145	0.843507	0.868076	-4.59619
plxnb1b	0.138916	30.9545	0.0654045	0.94903	0.958829	-4.59623
lamb1b	0.141855	30.4612	0.064436	0.949784	0.958829	-4.59623
nid2a	0.014146	24.2363	0.00575075	0.995515	0.995515	-4.59624
