# Supplementary material for: Extracellular matrix proteolysis maintains synapse plasticity during brain development
Source: Nat Neurosci. 2025 Dec 22;29(3):567–80. doi: 10.1038/s41593-025-02153-4 (PMC12971489; doi:10.1038/s41593-025-02153-4)
Supplement: Supplementary file 5 — Analyzed proteomics result from iPSC-derived tri-culture system. Analyzed result used for Fig. 4e. [file 41593_2025_2153_MOESM5_ESM.xlsx]

## Sheet: Supplementary Table 3
Protein_ID	entrez_ids	geneSym	geneNames	Label	log2FC	pvalue	adj.pvalue	Matrisome
A4D2H0;Q86UF2	441294	CTAGE15	CTAGE family member 15	with Microglia vs. no Microglia	0.800656	0.0327104	0.0835933	No
O00391;O00391-2	5768	QSOX1	quiescin sulfhydryl oxidase 1	with Microglia vs. no Microglia	Inf	NA	0	No
O00468-3;O00468-6	375790	AGRN	agrin	with Microglia vs. no Microglia	-0.211211	0.183826	0.289588	Yes
O00622	3491	CCN1	cellular communication network factor 1	with Microglia vs. no Microglia	0.529441	0.0843294	0.156527	No
O14594	1463	NCAN	neurocan	with Microglia vs. no Microglia	-0.575097	0.021613	0.060589	Yes
O15230	3911	LAMA5	laminin subunit alpha 5	with Microglia vs. no Microglia	-0.262907	0.108541	0.189125	Yes
O15240	7425	VGF	VGF nerve growth factor inducible	with Microglia vs. no Microglia	0.247842	0.476633	0.595791	No
O43707	81	ACTN4	actinin alpha 4	with Microglia vs. no Microglia	Inf	NA	0	No
O43852;O43852-3;O43852-5	813	CALU	calumenin	with Microglia vs. no Microglia	-0.379511	0.181146	0.287336	No
O75367;O75367-1;O75367-3;Q9P0M6	9555	MACROH2A1	macroH2A.1 histone	with Microglia vs. no Microglia	Inf	NA	0	No
O75874	3417	IDH1	isocitrate dehydrogenase (NADP(+)) 1	with Microglia vs. no Microglia	1.16132	0.0192414	0.0598043	No
O76061	8614	STC2	stanniocalcin 2	with Microglia vs. no Microglia	0.583937	0.0719359	0.139663	No
O94985;O94985-2	22883	CLSTN1	calsyntenin 1	with Microglia vs. no Microglia	-0.352164	0.2723	0.386599	No
O95347;O95347-2	10592	SMC2	structural maintenance of chromosomes 2	with Microglia vs. no Microglia	-0.513908	0.0635698	0.128255	No
O95967	30008	EFEMP2	EGF containing fibulin extracellular matrix protein 2	with Microglia vs. no Microglia	-0.478389	0.0433913	0.102887	Yes
P00352	216	ALDH1A1	aldehyde dehydrogenase 1 family member A1	with Microglia vs. no Microglia	0.25673	0.260833	0.379693	No
P00441	6647	SOD1	superoxide dismutase 1	with Microglia vs. no Microglia	-1.83466	0.0107563	0.0378924	No
P00558;P00558-2	5230	PGK1	phosphoglycerate kinase 1	with Microglia vs. no Microglia	-0.207544	0.402486	0.525977	No
P00738;P00738-2	3240	HP	haptoglobin	with Microglia vs. no Microglia	-0.0876146	0.77143	0.840895	No
P00747	5340	PLG	plasminogen	with Microglia vs. no Microglia	#NAME?	NA	0	Yes
P00749;P00749-2	5328	PLAU	plasminogen activator, urokinase	with Microglia vs. no Microglia	1.42594	0.00169444	0.011478	Yes
P00751	629	CFB	complement factor B	with Microglia vs. no Microglia	-0.803402	0.00851398	0.0343546	No
P01008	462	SERPINC1	serpin family C member 1	with Microglia vs. no Microglia	-0.120697	0.719162	0.807716	Yes
P01023	2	A2M	alpha-2-macroglobulin	with Microglia vs. no Microglia	-2.02252	3.56411e-05	0.000807446	Yes
P01024	718	C3	complement C3	with Microglia vs. no Microglia	-0.321307	0.308621	0.422517	No
P01033	7076	TIMP1	TIMP metallopeptidase inhibitor 1	with Microglia vs. no Microglia	0.41111	0.0200801	0.0598605	Yes
P01034	1471	CST3	cystatin C	with Microglia vs. no Microglia	-0.321455	0.0842627	0.156527	Yes
P01137	7040	TGFB1	transforming growth factor beta 1	with Microglia vs. no Microglia	0.318048	0.233354	0.348277	Yes
P01308	3630	INS	insulin	with Microglia vs. no Microglia	-0.632856	0.0499804	0.109843	Yes
P01344;P01344-2;P01344-3	3481	IGF2	insulin like growth factor 2	with Microglia vs. no Microglia	#NAME?	NA	0	Yes
P01591	3512	JCHAIN	joining chain of multimeric IgA and IgM	with Microglia vs. no Microglia	-0.658548	0.00152972	0.0109949	No
P01834	NA	NA	NA	with Microglia vs. no Microglia	-0.238165	0.41359	0.534414	No
P01857;P01857-1	NA	NA	NA	with Microglia vs. no Microglia	0.528075	0.268912	0.385982	No
P01859;P01859-1	NA	NA	NA	with Microglia vs. no Microglia	0.325564	0.301483	0.417718	No
P01876;P01876-1	NA	NA	NA	with Microglia vs. no Microglia	0.0783245	0.582754	0.690893	No
P02452	1277	COL1A1	collagen type I alpha 1 chain	with Microglia vs. no Microglia	-0.104818	0.60658	0.704613	Yes
P02461	1281	COL3A1	collagen type III alpha 1 chain	with Microglia vs. no Microglia	-1.04797	0.000711689	0.00629571	Yes
P02462	1282	COL4A1	collagen type IV alpha 1 chain	with Microglia vs. no Microglia	1.30545	0.000379053	0.00396283	Yes
P02533	3861	KRT14	keratin 14	with Microglia vs. no Microglia	-2.25048	0.0093279	0.035757	No
P02545;P02545-2;P02545-3;P02545-6	4000	LMNA	lamin A/C	with Microglia vs. no Microglia	0.736924	0.00599594	0.0273695	No
P02649	348	APOE	apolipoprotein E	with Microglia vs. no Microglia	-1.11125	0.000806745	0.00639832	No
P02656	345	APOC3	apolipoprotein C3	with Microglia vs. no Microglia	-2.24727	3.0217e-07	3.24439e-05	No
P02679;P02679-2	2266	FGG	fibrinogen gamma chain	with Microglia vs. no Microglia	-0.209012	0.328135	0.443947	Yes
P02743	325	APCS	amyloid P component, serum	with Microglia vs. no Microglia	0.87778	0.598351	0.702146	No
P02749	350	APOH	apolipoprotein H	with Microglia vs. no Microglia	-4.50863	0.000321626	0.00352257	No
P02751;P02751-1;P02751-17;P02751-3;P02751-7	2335	FN1	fibronectin 1	with Microglia vs. no Microglia	0.663974	0.00667829	0.0295386	Yes
P02753	5950	RBP4	retinol binding protein 4	with Microglia vs. no Microglia	-3.02481	0.00075736	0.00635102	No
P02760	259	AMBP	alpha-1-microglobulin/bikunin precursor	with Microglia vs. no Microglia	-0.753208	0.132725	0.221208	Yes
P02765	197	AHSG	alpha 2-HS glycoprotein	with Microglia vs. no Microglia	-3.1815	4.23181e-07	3.24439e-05	No
P02768	213	ALB	albumin	with Microglia vs. no Microglia	0.0510076	0.719921	0.807716	No
P02771	174	AFP	alpha fetoprotein	with Microglia vs. no Microglia	-2.6879	2.21358e-05	0.000565692	No
P02774;P02774-3	2638	GC	GC vitamin D binding protein	with Microglia vs. no Microglia	-4.89345	3.49273e-06	0.000133888	No
P02787	7018	TF	transferrin	with Microglia vs. no Microglia	-0.0393787	0.802652	0.866714	No
P02788;P02788-2	4057	LTF	lactotransferrin	with Microglia vs. no Microglia	-2.96952	4.56382e-05	0.000807446	No
P02790	3263	HPX	hemopexin	with Microglia vs. no Microglia	0.52017	0.0218647	0.060589	Yes
P03973	6590	SLPI	secretory leukocyte peptidase inhibitor	with Microglia vs. no Microglia	2.07914	6.89292e-05	0.000990858	Yes
P04040	847	CAT	catalase	with Microglia vs. no Microglia	0.33257	0.232976	0.348277	No
P04075;P04075-2	226	ALDOA	aldolase, fructose-bisphosphate A	with Microglia vs. no Microglia	-0.111482	0.670941	0.765975	No
P04217;P04217-2	1	A1BG	alpha-1-B glycoprotein	with Microglia vs. no Microglia	-1.84219	0.0102713	0.0378924	No
P04264	3848	KRT1	keratin 1	with Microglia vs. no Microglia	-0.936771	0.0554207	0.115495	No
P04406	2597	GAPDH	glyceraldehyde-3-phosphate dehydrogenase	with Microglia vs. no Microglia	-0.213791	0.381803	0.504682	No
P04732	4493	MT1E	metallothionein 1E	with Microglia vs. no Microglia	0.121674	0.758178	0.834358	No
P05067;P05067-11;P05067-7;P05067-8;P05067-9	351	APP	amyloid beta precursor protein	with Microglia vs. no Microglia	-0.407586	0.0727379	0.139663	No
P05156	3426	CFI	complement factor I	with Microglia vs. no Microglia	-0.863987	0.0026254	0.0147279	No
P05452	7123	CLEC3B	C-type lectin domain family 3 member B	with Microglia vs. no Microglia	-2.07407	0.0028427	0.0155672	Yes
P05997	1290	COL5A2	collagen type V alpha 2 chain	with Microglia vs. no Microglia	-0.416715	0.023478	0.0622417	Yes
P06396	2934	GSN	gelsolin	with Microglia vs. no Microglia	-2.08621	7.38258e-06	0.00024257	No
P06703	6277	S100A6	S100 calcium binding protein A6	with Microglia vs. no Microglia	Inf	NA	0	Yes
P06727	337	APOA4	apolipoprotein A4	with Microglia vs. no Microglia	#NAME?	NA	0	No
P06733	2023	ENO1	enolase 1	with Microglia vs. no Microglia	-0.550144	0.140343	0.230563	No
P06746	5423	POLB	DNA polymerase beta	with Microglia vs. no Microglia	-0.662321	0.0121029	0.0397668	No
P06748;P06748-2;P06748-3	4869	NPM1	nucleophosmin 1	with Microglia vs. no Microglia	0.653861	0.170298	0.272003	No
P07225	5627	PROS1	protein S	with Microglia vs. no Microglia	-0.717885	0.00800589	0.0334792	No
P07355	302	ANXA2	annexin A2	with Microglia vs. no Microglia	-0.442803	0.231291	0.348277	Yes
P07602;P07602-2;P07602-3	5660	PSAP	prosaposin	with Microglia vs. no Microglia	0.469624	0.076868	0.146113	No
P07737	5216	PFN1	profilin 1	with Microglia vs. no Microglia	0.464278	0.0443761	0.104148	No
P07910;P07910-2;P07910-4	3183	HNRNPC	heterogeneous nuclear ribonucleoprotein C	with Microglia vs. no Microglia	-1.48893	0.0501456	0.109843	No
P07942	3912	LAMB1	laminin subunit beta 1	with Microglia vs. no Microglia	0.178796	0.408017	0.530192	Yes
P07996	7057	THBS1	thrombospondin 1	with Microglia vs. no Microglia	1.52887	8.3929e-05	0.00113551	Yes
P08238	3326	HSP90AB1	heat shock protein 90 alpha family class B member 1	with Microglia vs. no Microglia	1.90461	0.0118393	0.0394642	No
P08253	4313	MMP2	matrix metallopeptidase 2	with Microglia vs. no Microglia	0.872738	0.000281269	0.00323459	Yes
P08603	3075	CFH	complement factor H	with Microglia vs. no Microglia	-0.66737	0.0106982	0.0378924	No
P08670	7431	VIM	vimentin	with Microglia vs. no Microglia	0.632934	0.00701107	0.0304254	No
P08758	308	ANXA5	annexin A5	with Microglia vs. no Microglia	0.626149	0.149921	0.244551	Yes
P09429	3146	HMGB1	high mobility group box 1	with Microglia vs. no Microglia	-1.30359	0.0509428	0.110361	No
P09486	6678	SPARC	secreted protein acidic and cysteine rich	with Microglia vs. no Microglia	0.0998057	0.603716	0.704613	Yes
P09603	1435	CSF1	colony stimulating factor 1	with Microglia vs. no Microglia	0.609997	0.0238142	0.0622417	Yes
P09603-3	1435	CSF1	colony stimulating factor 1	with Microglia vs. no Microglia	0.523118	0.0682604	0.13421	Yes
P09651;P09651-2;P09651-3	3178	HNRNPA1	heterogeneous nuclear ribonucleoprotein A1	with Microglia vs. no Microglia	0.0709626	0.849433	0.896191	No
P09936	7345	UCHL1	ubiquitin C-terminal hydrolase L1	with Microglia vs. no Microglia	-0.509261	0.0573287	0.117729	No
P0C0L4;P0C0L5	720	C4A	complement C4A (Chido/Rodgers blood group)	with Microglia vs. no Microglia	-1.13895	0.000183508	0.00222141	No
P0C0S8;P20671;Q16777;Q6FI13;Q96KK5;Q99878;Q9BTM1;Q9BTM1-2	8329	H2AC13	H2A clustered histone 13	with Microglia vs. no Microglia	2.1241	0.000419215	0.00419215	No
P0DMV8;P0DMV9	3303	HSPA1A	heat shock protein family A (Hsp70) member 1A	with Microglia vs. no Microglia	-0.736315	0.0216967	0.060589	No
P0DOY2;P0DOY3	NA	NA	NA	with Microglia vs. no Microglia	-0.32828	0.124023	0.210939	No
P10412	3008	H1-4	H1.4 linker histone, cluster member	with Microglia vs. no Microglia	0.674134	0.00909219	0.0354441	No
P10599;P10599-2	7295	TXN	thioredoxin	with Microglia vs. no Microglia	-0.980422	0.022251	0.0608929	No
P10643	730	C7	complement C7	with Microglia vs. no Microglia	2.26825	0.00359368	0.019222	No
P10809	3329	HSPD1	heat shock protein family D (Hsp60) member 1	with Microglia vs. no Microglia	-0.160659	0.516094	0.638181	No
P10909;P10909-2;P10909-4;P10909-5;P10909-6	1191	CLU	clusterin	with Microglia vs. no Microglia	-0.429891	0.0513418	0.110361	No
P11021	3309	HSPA5	heat shock protein family A (Hsp70) member 5	with Microglia vs. no Microglia	0.2881	0.579099	0.690118	No
P11047	3915	LAMC1	laminin subunit gamma 1	with Microglia vs. no Microglia	-0.0470853	0.732736	0.818103	Yes
P11142	3312	HSPA8	heat shock protein family A (Hsp70) member 8	with Microglia vs. no Microglia	-0.325373	0.245561	0.359739	No
P12107;P12107-2;P12107-3;P12107-4	1301	COL11A1	collagen type XI alpha 1 chain	with Microglia vs. no Microglia	0.0876046	0.672726	0.765975	Yes
P12109	1291	COL6A1	collagen type VI alpha 1 chain	with Microglia vs. no Microglia	0.565561	0.0201258	0.0598605	Yes
P12110	1292	COL6A2	collagen type VI alpha 2 chain	with Microglia vs. no Microglia	0.326544	0.0960743	0.172633	Yes
P13611-2	1462	VCAN	versican	with Microglia vs. no Microglia	-0.142763	0.437778	0.559383	Yes
P13639	1938	EEF2	eukaryotic translation elongation factor 2	with Microglia vs. no Microglia	-0.5133	0.124729	0.210939	No
P13645	3858	KRT10	keratin 10	with Microglia vs. no Microglia	-1.97757	0.00169675	0.011478	No
P14174	4282	MIF	macrophage migration inhibitory factor	with Microglia vs. no Microglia	-1.52778	5.54269e-05	0.000910585	No
P14543;P14543-2	4811	NID1	nidogen 1	with Microglia vs. no Microglia	-0.0262329	0.939578	0.956208	Yes
P14618	5315	PKM	pyruvate kinase M1/2	with Microglia vs. no Microglia	-0.0280165	0.91339	0.942062	No
P15291;P15291-2	2683	B4GALT1	beta-1,4-galactosyltransferase 1	with Microglia vs. no Microglia	Inf	NA	0	No
P15502;P15502-1;P15502-10;P15502-12;P15502-13;P15502-2;P15502-4;P15502-5;P15502-6;P15502-7;P15502-8;P15502-9	2006	ELN	elastin	with Microglia vs. no Microglia	-0.45933	0.0212585	0.060589	Yes
P16035	7077	TIMP2	TIMP metallopeptidase inhibitor 2	with Microglia vs. no Microglia	-0.52917	0.0110382	0.0378924	Yes
P16070;P16070-10;P16070-11;P16070-12;P16070-13;P16070-14;P16070-15;P16070-16;P16070-17;P16070-18;P16070-3;P16070-4;P16070-5;P16070-6;P16070-7;P16070-8;P16070-9	960	CD44	CD44 molecule (IN blood group)	with Microglia vs. no Microglia	0.885276	0.459176	0.583483	No
P16870;P16870-2	1363	CPE	carboxypeptidase E	with Microglia vs. no Microglia	-0.326719	0.055739	0.115495	No
P18065	3485	IGFBP2	insulin like growth factor binding protein 2	with Microglia vs. no Microglia	-0.374369	0.13475	0.222968	Yes
P18669	5223	PGAM1	phosphoglycerate mutase 1	with Microglia vs. no Microglia	-1.63596	0.0089801	0.0354441	No
P19022	1000	CDH2	cadherin 2	with Microglia vs. no Microglia	-0.411759	0.0924855	0.167493	No
P19823	3698	ITIH2	inter-alpha-trypsin inhibitor heavy chain 2	with Microglia vs. no Microglia	-3.36976	0.000773167	0.00635102	Yes
P19827;P19827-2;P19827-3	3697	ITIH1	inter-alpha-trypsin inhibitor heavy chain 1	with Microglia vs. no Microglia	#NAME?	NA	0	Yes
P20742	5858	PZP	PZP alpha-2-macroglobulin like	with Microglia vs. no Microglia	-2.81483	0.0096027	0.0362069	Yes
P20783;P20783-2	4908	NTF3	neurotrophin 3	with Microglia vs. no Microglia	-0.321591	0.270187	0.385982	Yes
P21333;P21333-2	2316	FLNA	filamin A	with Microglia vs. no Microglia	0.134649	0.764292	0.837081	No
P21741	4192	MDK	midkine	with Microglia vs. no Microglia	-1.48551	0.00395451	0.0206713	Yes
P21810	633	BGN	biglycan	with Microglia vs. no Microglia	0.476679	0.0299662	0.0774407	Yes
P22392;P22392-2	4831	NME2	NME/NM23 nucleoside diphosphate kinase 2	with Microglia vs. no Microglia	-1.24734	0.220562	0.340465	No
P22626;P22626-2	3181	HNRNPA2B1	heterogeneous nuclear ribonucleoprotein A2/B1	with Microglia vs. no Microglia	-0.449265	0.100279	0.176917	No
P22692	3487	IGFBP4	insulin like growth factor binding protein 4	with Microglia vs. no Microglia	-0.995968	0.00231022	0.0140926	Yes
P23142	2192	FBLN1	fibulin 1	with Microglia vs. no Microglia	-0.189688	0.307332	0.422517	Yes
P23142-4	2192	FBLN1	fibulin 1	with Microglia vs. no Microglia	0.172487	0.563652	0.678744	Yes
P23284	5479	PPIB	peptidylprolyl isomerase B	with Microglia vs. no Microglia	2.21466	0.0203005	0.0598605	No
P23526;P23526-2	191	AHCY	adenosylhomocysteinase	with Microglia vs. no Microglia	0.0918574	0.922138	0.946838	No
P23527;P33778;Q16778	8348	H2BC17	H2B clustered histone 17	with Microglia vs. no Microglia	2.2766	1.1643e-06	6.6947e-05	No
P23528	1072	CFL1	cofilin 1	with Microglia vs. no Microglia	0.160108	0.469573	0.592466	No
P24593	3488	IGFBP5	insulin like growth factor binding protein 5	with Microglia vs. no Microglia	-1.7726	4.29099e-05	0.000807446	Yes
P24821;P24821-2;P24821-3;P24821-4;P24821-5;P24821-6	3371	TNC	tenascin C	with Microglia vs. no Microglia	-0.0777238	0.749581	0.828863	Yes
P25391	284217	LAMA1	laminin subunit alpha 1	with Microglia vs. no Microglia	0.230618	0.284226	0.396194	Yes
P26038	4478	MSN	moesin	with Microglia vs. no Microglia	0.004558	0.991248	0.992114	No
P27348	10971	YWHAQ	tyrosine 3-monooxygenase/tryptophan 5-monooxygenase activation protein theta	with Microglia vs. no Microglia	0.676113	0.0908658	0.165866	No
P27797	811	CALR	calreticulin	with Microglia vs. no Microglia	0.774762	0.218309	0.339264	No
P28300	4015	LOX	lysyl oxidase	with Microglia vs. no Microglia	-1.82398	0.0060689	0.0273695	Yes
P28799	2896	GRN	granulin precursor	with Microglia vs. no Microglia	0.879523	0.0201292	0.0598605	No
P29279	1490	CCN2	cellular communication network factor 2	with Microglia vs. no Microglia	0.414351	0.0486221	0.109638	No
P30086	5037	PEBP1	phosphatidylethanolamine binding protein 1	with Microglia vs. no Microglia	-0.396835	0.487402	0.605959	No
P30101	2923	PDIA3	protein disulfide isomerase family A member 3	with Microglia vs. no Microglia	-0.423963	0.696359	0.788979	No
P31949	6282	S100A11	S100 calcium binding protein A11	with Microglia vs. no Microglia	2.17846	6.17607e-05	0.000946997	Yes
P34096	6038	RNASE4	ribonuclease A family member 4	with Microglia vs. no Microglia	-1.03534	0.0237236	0.0622417	No
P34741	6383	SDC2	syndecan 2	with Microglia vs. no Microglia	-0.579463	0.0346596	0.0863858	Yes
P35527	3857	KRT9	keratin 9	with Microglia vs. no Microglia	-1.56338	0.00487513	0.0243756	No
P35555	2200	FBN1	fibrillin 1	with Microglia vs. no Microglia	0.145219	0.342006	0.460008	Yes
P35556	2201	FBN2	fibrillin 2	with Microglia vs. no Microglia	-0.163913	0.423466	0.544119	Yes
P35579	4627	MYH9	myosin heavy chain 9	with Microglia vs. no Microglia	Inf	NA	0	No
P35908	3849	KRT2	keratin 2	with Microglia vs. no Microglia	0.106107	0.964372	0.977117	No
P36222	1116	CHI3L1	chitinase 3 like 1	with Microglia vs. no Microglia	1.24127	0.0601953	0.122521	No
P36955	5176	SERPINF1	serpin family F member 1	with Microglia vs. no Microglia	-1.46377	1.66738e-05	0.000479371	Yes
P37802;P37802-2	8407	TAGLN2	transgelin 2	with Microglia vs. no Microglia	0.621556	0.121413	0.208396	No
P37837;P37837-2	6888	TALDO1	transaldolase 1	with Microglia vs. no Microglia	0.606904	0.233071	0.348277	No
P39060;P39060-1;P39060-2	80781	COL18A1	collagen type XVIII alpha 1 chain	with Microglia vs. no Microglia	-0.00272125	0.992114	0.992114	Yes
P41222	5730	PTGDS	prostaglandin D2 synthase	with Microglia vs. no Microglia	-1.14651	0.000178728	0.00222141	No
P43405;P43405-2	6850	SYK	spleen associated tyrosine kinase	with Microglia vs. no Microglia	#NAME?	NA	0	No
P43652	173	AFM	afamin	with Microglia vs. no Microglia	-1.90477	0.00110213	0.00844968	No
P49746;P49746-2	7059	THBS3	thrombospondin 3	with Microglia vs. no Microglia	-1.20159	0.0150085	0.0478439	Yes
P50454	871	SERPINH1	serpin family H member 1	with Microglia vs. no Microglia	-0.0557758	0.838931	0.893186	Yes
P51693;P51693-2	333	APLP1	amyloid beta precursor like protein 1	with Microglia vs. no Microglia	-1.08706	0.00239819	0.0141432	No
P52799	1948	EFNB2	ephrin B2	with Microglia vs. no Microglia	-0.284895	0.0347607	0.0863858	No
P55001;P55001-2;P55001-3	4237	MFAP2	microfibril associated protein 2	with Microglia vs. no Microglia	-0.0541947	0.667859	0.765975	Yes
P55058	5360	PLTP	phospholipid transfer protein	with Microglia vs. no Microglia	0.644228	0.0467464	0.107517	No
P55285;P55285-2	1004	CDH6	cadherin 6	with Microglia vs. no Microglia	0.515923	0.113135	0.195647	No
P55287;P55287-2	1009	CDH11	cadherin 11	with Microglia vs. no Microglia	-0.313896	0.0151852	0.0478439	No
P60174;P60174-3	7167	TPI1	triosephosphate isomerase 1	with Microglia vs. no Microglia	-0.781052	0.00192824	0.0126066	No
P60709;P63261	60	ACTB	actin beta	with Microglia vs. no Microglia	0.595091	0.0485462	0.109638	No
P61626	4069	LYZ	lysozyme	with Microglia vs. no Microglia	2.30392	0.00251487	0.0144605	No
P61769	567	B2M	beta-2-microglobulin	with Microglia vs. no Microglia	-0.183429	0.471397	0.592466	No
P61916;P61916-2	10577	NPC2	NPC intracellular cholesterol transporter 2	with Microglia vs. no Microglia	-0.477195	0.166111	0.267171	No
P61981	7532	YWHAG	tyrosine 3-monooxygenase/tryptophan 5-monooxygenase activation protein gamma	with Microglia vs. no Microglia	0.365955	0.269281	0.385982	No
P62328	7114	TMSB4X	thymosin beta 4 X-linked	with Microglia vs. no Microglia	1.06085	0.052556	0.111925	No
P62805	8294	H4C9	H4 clustered histone 9	with Microglia vs. no Microglia	4.26971	4.47862e-05	0.000807446	No
P62913;P62913-2	6135	RPL11	ribosomal protein L11	with Microglia vs. no Microglia	-0.0556931	0.842702	0.893186	No
P62937	5478	PPIA	peptidylprolyl isomerase A	with Microglia vs. no Microglia	-0.921523	0.00506579	0.02479	No
P63104	7534	YWHAZ	tyrosine 3-monooxygenase/tryptophan 5-monooxygenase activation protein zeta	with Microglia vs. no Microglia	-0.189371	0.629959	0.728093	No
P67936	7171	TPM4	tropomyosin 4	with Microglia vs. no Microglia	-0.232571	0.52819	0.649645	No
P68104;Q5VTE0	1915	EEF1A1	eukaryotic translation elongation factor 1 alpha 1	with Microglia vs. no Microglia	-0.606272	0.390024	0.512603	No
P68363	10376	TUBA1B	tubulin alpha 1b	with Microglia vs. no Microglia	1.36011	0.00424566	0.0217	No
P68371	10383	TUBB4B	tubulin beta 4B class IVb	with Microglia vs. no Microglia	1.06636	0.16496	0.267171	No
P68431;P84243;Q16695;Q71DI3	8350	H3C1	H3 clustered histone 1	with Microglia vs. no Microglia	2.63165	3.43373e-06	0.000133888	No
P68871	3043	HBB	hemoglobin subunit beta	with Microglia vs. no Microglia	-1.32079	0.0494985	0.109843	No
P69905	3039	HBA1	hemoglobin subunit alpha 1	with Microglia vs. no Microglia	-0.973508	0.0728679	0.139663	No
P78539;P78539-2;P78539-4;P78539-5	8406	SRPX	sushi repeat containing protein X-linked	with Microglia vs. no Microglia	0.273572	0.28152	0.396194	Yes
P80723	10409	BASP1	brain abundant membrane attached signal protein 1	with Microglia vs. no Microglia	0.534486	0.0109162	0.0378924	No
P98095;P98095-2	2199	FBLN2	fibulin 2	with Microglia vs. no Microglia	0.293723	0.201178	0.314769	Yes
P98160	3339	HSPG2	heparan sulfate proteoglycan 2	with Microglia vs. no Microglia	-0.565694	0.00543594	0.0260472	Yes
Q01995	6876	TAGLN	transgelin	with Microglia vs. no Microglia	-0.64305	0.0349299	0.0863858	No
Q02818	4924	NUCB1	nucleobindin 1	with Microglia vs. no Microglia	-0.707763	0.0106796	0.0378924	No
Q03181;Q03181-2;Q03181-3;Q03181-4	5467	PPARD	peroxisome proliferator activated receptor delta	with Microglia vs. no Microglia	0.157349	0.590281	0.696229	No
Q06481;Q06481-3;Q06481-6	334	APLP2	amyloid beta precursor like protein 2	with Microglia vs. no Microglia	-0.574034	0.0674071	0.13421	No
Q06830	5052	PRDX1	peroxiredoxin 1	with Microglia vs. no Microglia	-0.360863	0.129795	0.217904	No
Q08380	3959	LGALS3BP	galectin 3 binding protein	with Microglia vs. no Microglia	-0.243284	0.236223	0.348277	No
Q08397	4016	LOXL1	lysyl oxidase like 1	with Microglia vs. no Microglia	0.10031	0.55595	0.676553	Yes
Q10471	2590	GALNT2	polypeptide N-acetylgalactosaminyltransferase 2	with Microglia vs. no Microglia	-0.528855	0.0112181	0.0379435	No
Q12805;Q12805-2;Q12805-4	2202	EFEMP1	EGF containing fibulin extracellular matrix protein 1	with Microglia vs. no Microglia	-0.396192	0.068272	0.13421	Yes
Q12841	11167	FSTL1	follistatin like 1	with Microglia vs. no Microglia	-0.609135	0.00578292	0.0271443	Yes
Q13443;Q13443-2	8754	ADAM9	ADAM metallopeptidase domain 9	with Microglia vs. no Microglia	#NAME?	NA	0	Yes
Q13740;Q13740-2	214	ALCAM	activated leukocyte cell adhesion molecule	with Microglia vs. no Microglia	-0.191597	0.235955	0.348277	No
Q14112;Q14112-2	22795	NID2	nidogen 2	with Microglia vs. no Microglia	-1.7385	0.000625931	0.00599851	Yes
Q14118	1605	DAG1	dystroglycan 1	with Microglia vs. no Microglia	-1.37077	0.00232833	0.0140926	No
Q14624;Q14624-2;Q14624-3	3700	ITIH4	inter-alpha-trypsin inhibitor heavy chain 4	with Microglia vs. no Microglia	-0.402966	0.282591	0.396194	Yes
Q14766;Q14766-2;Q14766-3;Q14766-4;Q14766-5	4052	LTBP1	latent transforming growth factor beta binding protein 1	with Microglia vs. no Microglia	-0.480511	0.0205739	0.0598987	Yes
Q14767	4053	LTBP2	latent transforming growth factor beta binding protein 2	with Microglia vs. no Microglia	0.197005	0.32167	0.437775	Yes
Q14790;Q14790-2;Q14790-3;Q14790-4;Q14790-9	841	CASP8	caspase 8	with Microglia vs. no Microglia	0.775779	0.00197321	0.0126066	No
Q15063	10631	POSTN	periostin	with Microglia vs. no Microglia	0.298539	0.0382916	0.092706	Yes
Q15582	7045	TGFBI	transforming growth factor beta induced	with Microglia vs. no Microglia	1.61048	0.00119183	0.00884264	Yes
Q16270	3490	IGFBP7	insulin like growth factor binding protein 7	with Microglia vs. no Microglia	0.0399004	0.829538	0.891559	Yes
Q16363;Q16363-2	3910	LAMA4	laminin subunit alpha 4	with Microglia vs. no Microglia	0.14076	0.363323	0.483031	Yes
Q4ZHG4;Q4ZHG4-2	84624	FNDC1	fibronectin type III domain containing 1	with Microglia vs. no Microglia	-1.05372	0.0466335	0.107517	Yes
Q6FHJ7	6424	SFRP4	secreted frizzled related protein 4	with Microglia vs. no Microglia	#NAME?	NA	0	Yes
Q6J9G0	55359	STYK1	serine/threonine/tyrosine kinase 1	with Microglia vs. no Microglia	0.0064369	0.973026	0.981562	No
Q6S8J3	445582	POTEE	POTE ankyrin domain family member E	with Microglia vs. no Microglia	0.505397	0.0973976	0.173655	No
Q76M96;Q76M96-2	151887	CCDC80	coiled-coil domain containing 80	with Microglia vs. no Microglia	1.35108	0.000674531	0.00620568	No
Q76N32;Q76N32-2	23177	CEP68	centrosomal protein 68	with Microglia vs. no Microglia	-0.0902907	0.801314	0.866714	No
Q7L014	9879	DDX46	DEAD-box helicase 46	with Microglia vs. no Microglia	-0.36399	0.355042	0.474765	No
Q8IUX7	165	AEBP1	AE binding protein 1	with Microglia vs. no Microglia	0.458494	0.00775924	0.0330486	Yes
Q8N2S1;Q8N2S1-2;Q8N2S1-3	8425	LTBP4	latent transforming growth factor beta binding protein 4	with Microglia vs. no Microglia	#NAME?	NA	0	Yes
Q8NBJ4;Q8NBJ4-2	51280	GOLM1	golgi membrane protein 1	with Microglia vs. no Microglia	0.191945	0.571833	0.685008	No
Q8TD26	84181	CHD6	chromodomain helicase DNA binding protein 6	with Microglia vs. no Microglia	-0.0783882	0.864171	0.903452	No
Q8WX77	347252	IGFBPL1	insulin like growth factor binding protein like 1	with Microglia vs. no Microglia	-0.536017	0.0138059	0.0447234	Yes
Q92626	7837	PXDN	peroxidasin	with Microglia vs. no Microglia	0.576319	0.0225039	0.0608929	Yes
Q92743	5654	HTRA1	HtrA serine peptidase 1	with Microglia vs. no Microglia	-0.0726488	0.552756	0.676244	Yes
Q96GW7	63827	BCAN	brevican	with Microglia vs. no Microglia	#NAME?	NA	0	Yes
Q96JB1;Q96JB1-2	1769	DNAH8	dynein axonemal heavy chain 8	with Microglia vs. no Microglia	-0.0119194	0.909718	0.942062	No
Q96RW7;Q96RW7-2	83872	HMCN1	hemicentin 1	with Microglia vs. no Microglia	-4.86421	3.64609e-07	3.24439e-05	Yes
Q99435;Q99435-2;Q99435-3;Q99435-4	4753	NELL2	neural EGFL like 2	with Microglia vs. no Microglia	#NAME?	NA	0	Yes
Q99497	11315	PARK7	Parkinsonism associated deglycase	with Microglia vs. no Microglia	-0.0461189	0.837542	0.893186	No
Q99985;Q99985-2	10512	SEMA3C	semaphorin 3C	with Microglia vs. no Microglia	Inf	NA	0	Yes
Q9GZX9	57045	TWSG1	twisted gastrulation BMP signaling modulator 1	with Microglia vs. no Microglia	-0.200695	0.563233	0.678744	No
Q9H257;Q9H257-2;Q9H257-3	64170	CARD9	caspase recruitment domain family member 9	with Microglia vs. no Microglia	0.0326934	0.93319	0.953927	No
Q9H299	83442	SH3BGRL3	SH3 domain binding glutamate rich protein like 3	with Microglia vs. no Microglia	0.928988	0.0411344	0.0985512	No
Q9H2G4	64061	TSPYL2	TSPY like 2	with Microglia vs. no Microglia	1.57053	0.036242	0.0886772	No
Q9NP84	51330	TNFRSF12A	TNF receptor superfamily member 12A	with Microglia vs. no Microglia	0.114132	0.739185	0.821317	No
Q9NRN5;Q9NRN5-2	56944	OLFML3	olfactomedin like 3	with Microglia vs. no Microglia	0.0453531	0.879095	0.914895	No
Q9NU22	23195	MDN1	midasin AAA ATPase 1	with Microglia vs. no Microglia	0.402097	0.0843885	0.156527	No
Q9UBP4	27122	DKK3	dickkopf WNT signaling pathway inhibitor 3	with Microglia vs. no Microglia	-0.357924	0.229093	0.348277	No
Q9UBX5	10516	FBLN5	fibulin 5	with Microglia vs. no Microglia	-0.411329	0.0906491	0.165866	Yes
Q9UHG2	27344	PCSK1N	proprotein convertase subtilisin/kexin type 1 inhibitor	with Microglia vs. no Microglia	#NAME?	NA	0	No
Q9UI42;Q9UI42-2	51200	CPA4	carboxypeptidase A4	with Microglia vs. no Microglia	-0.823233	0.100766	0.176917	No
Q9UKA4	11215	AKAP11	A-kinase anchoring protein 11	with Microglia vs. no Microglia	0.0395534	0.854487	0.897406	No
Q9UNN8	10544	PROCR	protein C receptor	with Microglia vs. no Microglia	-1.03352	0.00833338	0.0342264	No
Q9Y4K0	4017	LOXL2	lysyl oxidase like 2	with Microglia vs. no Microglia	1.00695	0.0542491	0.114471	Yes
