# Supplementary material for: Extracellular matrix proteolysis maintains synapse plasticity during brain development
Source: Nat Neurosci. 2025 Dec 22;29(3):567–80. doi: 10.1038/s41593-025-02153-4 (PMC12971489; doi:10.1038/s41593-025-02153-4)
Supplement: Supplementary file 8 — Statistics source data for Fig. 1. [file 41593_2025_2153_MOESM8_ESM.xlsx]

## Sheet: Fig. 1c
Fig. 1c
	Brevican
	Age	7 dpf	14 dpf	21 dpf	28 dpf	60 dpf	90 dpf
	% 90dpf	25.8584	37.2716	28.6938	48.4556	88.5024	86.7448
		24.9487	35.6907	35.1162	50.7415	70.4974	106.252
		25.4035	47.4333	29.4387	53.3528	66.8649	99.2304
		27.5063	42.1998	50.1239	61.7164	79.8786	116.754
		27.5063	35.9741	47.6943	76.4179	114.369	85.4763
		20.9226	28.6095	36.8205	70.3252	114.842	105.543
		25.679	32.9934	74.7103	85.6895	144.08
		26.9428	28.1792	76.2028
		23.8642
	Hyaluronan
	Age	7 dpf	14 dpf	21 dpf	28 dpf	60 dpf	90 dpf
	% 90dpf	72.4861	74.4486	109.028	160.055	108.56	96.9174
		69.6389	70.351	114.387	133.494	101.345	84.6987
		75.8811	89.5162	78.8826	117.87	97.5857	118.384
		77.6687	55.2009	71.9042	98.2977	78.7852
		74.987	56.2621	72.7931	82.0989	67.4627
		67.4387	66.4703	82.0681	109.788	87.1736
		73.1335	66.3436		98.8964	75.5251
		74.3795	61.7858		84.9836
		72.7059	71.1145		92.4786
		72.8616	71.655		87.6763
		73.8591

## Sheet: Fig. 1j
Fig. 1j
	Stable												Newly observed							Lost
	Age (dpf)	5	6	7	8	9	10	11	12	13	14		Age (dpf)	5-6 dpf	7-8 dpf	9-10 dpf	11-12 dpf	13-14 dpf		Age (dpf)	5-6 dpf	7-8 dpf	9-10 dpf	11-12 dpf	13-14 dpf
	Synapses / µm	0.366428	0.34313	0.410609	0.40312	0.411359	0.385649	0.284527	0.27501	0.488217	0.52309		Synapses / µm	1.01666	0.755091	0	0.317136	0.871817		Synapses / µm	-1.24968	-0.829949	-0.257099	-0.412326	-0.52309
		0.406616	0.406616	0.285164	0.34265	0.432203	0.42381	0.21543	0.197478	0.197591	0.197591			0.478372	1.01157	0.286106	0	0.164659			-0.478372	-0.436742	-0.369991	-0.179525	-0.164659
		0.497043	0.514183	0.360498	0.35627	0.356353	0.34857	0.39447	0.38197	0.592006	0.66078			1.19976	0.167392	0.364677	0.116488	1.06758			-1.02837	-0.209672	-0.442482	-0.241469	-0.838331
		0.482026	0.39369	0.400752	0.34853	0.387159	0.38565	0.360444	0.360444	0.353705	0.31468			1.04876	0.456425	0.228438	0.212026	0.0853862			-1.76678	-0.978689	-0.243487	-0.212026	-0.47566
		0.353445	0.36062	0.33962	0.34148	0.334034	0.318851	0.370362	0.40574	0.372313	0.40592			0.683484	0.761484	0.455501	0.519416	0.596146			-0.611695	-0.742882	-0.607335	-0.165615	-0.260026
		0.346913	0.34383	0.287492	0.26616	0.427301	0.4273	0.417635	0.361951	0.337279	0.31222			0.505689	0.114214	0.394832	0.556847	0.240571			-0.536546	-0.32754	-0.394832	-1.11369	-0.491135
		0.257738	0.28376	0.316119	0.31025	0.274275	0.30373	0.329096	0.3311	0.241695	0.21534			0.26018	0.403747	0.980527	0.559528	0			0	-0.462402	-0.685997	-0.53944	-0.263543
		0.359276	0.35928	0.344901	0.32665	0.407447	0.40137	0.562893	0.53057	0.255339	0.2568			1.0852	0.532485	0.280143	0.816983	0.4572			-1.0852	-0.350012	-0.340913	-0.987576	-0.44259
		0.388636	0.42084	0.282208	0.26306	0.386087	0.41692	0.3646	0.40136	0.505622	0.49496			0.519651	0.316165	0.671456	0.565378	0.442429			-0.197625	-0.50761	-0.363167	-0.197785	-0.442429
		0.192701	0.14453	0.345474	0.3363	0.374581	0.32466	0.384791	0.34598	0.295499	0.2955			0.963507	0.431538	0.277923	0.546744	0			-1.44526	-0.523234	-0.777163	-0.934813	0
		0.439883	0.37453	0.324721	0.34705	0.353501	0.3535	0.32425	0.30109	0.460442	0.50048			0.414829	0.39072	0.342168	0.463215	1.00096			-1.06839	-0.167452	-0.342168	-0.694822	-0.400384
		0.372266	0.31763	0.498513	0.49586	0.608967	0.60897	0.313846	0.29622	0.40655	0.38669			0.475047	0.670142	1.14181	0.469443	0.397212			-1.02146	-0.696674	-1.14181	-0.64575	-0.397212
		0.345326	0.34635	0.468307	0.51479	0.372685	0.37268	0.45424	0.45424	0.415347	0.42517			0.472082	1.0488	0.248456	0.887194	0.750599			-0.461805	-0.583922	-0.248456	-0.887194	-0.750599
		0.328483	0.37386	0.358916	0.35892	0.480052	0.47079	0.364815	0.29829	0.338845	0.32422			0.881925	0.38082	0.178034	0	0.304727			-0.428185	-0.38082	-0.27068	-0.848848	-0.304727
		0.340921	0.32713	0.347056	0.38044	0.424554	0.37896	0.125896	0.1259	0.536428	0.54955			0.754294	0.736905	0.296117	0	0.43134			-0.892157	-0.403079	-0.672137	0	-0.431341
				0.291922	0.34098	0.385257	0.41219			0.466684	0.44205				0.490617	0.659234		0.442054				0	-0.389864		-0.442054
				0.309978	0.31917	0.409458	0.4036			0.308594	0.30859				0.653609	0.235359		0.442316				-0.561715	-0.293937		-0.442316
				0.27718	0.3031	0.362246	0.40074								0.693527	0.517495						-0.35411	-0.132529

## Sheet: Fig. 1m
Fig. 1m
	Survival rate
	Time	Stable synapses		Time	New synapses
	0	100		0	100
	6	93		6	64
	12	87		18	36
	24	79		42	20
	48	78		66	20
	72	76			(%)
		(%)

## Sheet: Fig. 1n
Fig. 1n
	Distance from the nearest synapse
	Synapses	Stable	New
	µm	1.15163	1.28573
		0.848369	0.313712
		0.190259	0.311521
		0.801983	0.524367
		0.359584	0.190576
		1.64029	0.300146
		2.00788	0.672816
		1.15929	0.53971
		1.22232	0.74202
		0.618392	0.311506
		1.34921	0.310409
		0.463351	1.51853
		0.853927	0.586077
		1.22461	0.301734
		1.1089	0.321097
		0.517458	1.03287
		0.713294	0.380733
		1.94302	0.599236
		1.50329	0.316297
		1.51096	1.27376
		0.476552	0.287348
		0.335427	0.286258
		0.9483	0.475335
		0.46819	1.23355
		1.53834	0.406598
		1.58734
		1.50324
		0.848304
		0.424483
		1.16948
		1.24762
		0.603283
		0.690696
		1.09399
		0.649638
		1.22709
		0.335088
		1.11056
		1.03488
		0.297247
		0.699792
		0.294505
		0.856641
		2.52934
		1.25206
		1.58989
		1.08786
		1.44807
		0.263405
		2.05061
		0.964722
		0.634149
		0.551176
		0.302251
		0.802208
		0.754593
		0.439403
		0.783059
		2.91849
		2.70828
		1.12029
		0.4554
		0.294615
		0.948159
		0.889992
		0.701779
		0.88148
		1.14952
		0.798515
		0.734889
		0.811241
		1.35419
		1.15164
		0.541737
		3.35955
		0.721826
		0.389541
		0.466862
		0.615632
		0.904852
		1.43752
		1.20416
		0.550451
		0.858606
		0.836653
		0.461826
		1.83917
		0.581348
		0.569152
		1.66111
		0.988321
		1.40405
		1.36376
		0.456016
		0.43373
		0.947177
		1.39548
		1.01146
		1.37983
		0.941554
		1.13517
		0.543451
		0.488011
		0.286258
		2.96979
		0.583606
		0.672335
		1.16814
		0.703701
		1.7576
		0.391589
		0.978972
		0.395458
		1.37789
		0.873179
		1.35347
