# Supplementary material for: Extracellular matrix proteolysis maintains synapse plasticity during brain development
Source: Nat Neurosci. 2025 Dec 22;29(3):567–80. doi: 10.1038/s41593-025-02153-4 (PMC12971489; doi:10.1038/s41593-025-02153-4)
Supplement: Supplementary file 9 — Statistics source data for Fig. 2. [file 41593_2025_2153_MOESM9_ESM.xlsx]

## Sheet: Fig. 2c
Fig. 2c
	Synapse number
		vehicle	Hyal
	synapses / µm	0.322396	0.223048
		0.219708	0.276822
		0.309246	0.280859
		0.412626	0.0526732
		0.298666	0.334855
		0.296638	0.16218
		0.378293	0.410659
		0.2405	0.186018
		0.293198	0.327469
		0.3233	0.168113
		0.224601	0.146439
		0.279775	0.0603591
		0.265091	0.325749
		0.29331	0.266772
			0.323263
			0.0777545
			0.174879

## Sheet: Fig. 2e
Fig. 2e
	Newly observed				Lost				Stable
		vehicle	Hyal			vehicle	Hyal			vehicle	Hyal
	Synapses / 10 µm	0.367097	0.0835031		Synapses / 10 µm	0.480978	0.258753		Synapses / µm	0.438496	0.37722
		0.136791	0.220398			0.136791	0.346028			0.325635	0.233399
		0.231461	0.255845			0.245763	0.408061			0.334219	0.266635
		0.769307	0.426056			0.613303	0.252463			0.348097	0.293483
		0.302341	0.0773243			0.290429	0.274277			0.328096	0.314369
		0.127475	0.260308			0.556854	1.32354			0.26568	0.549702
		0.292625	0.197989			0.217234	0.330837			0.432681	0.283191
		0.285956	0.142832			0.34493	0.739415			0.302499	0.37032
		0.397808	0.406434			0.36116	0.406434			0.308061	0.367192
		0.598411	0.136475			0.33366	0.658547			0.38835	0.277884
		0.288118	0.152678			0.450545	0.533218			0.490378	0.348027
		0.37617	0.338183			0.422502	0.338183			0.312616	0.388911
		0.140857	0			0.554741	0.49264			0.410409	0.34047
		0.20471	0.275971			0.415436	0.924597			0.395275	0.374229
		0.281866	0.0428005			0.210526	0.24208			0.239128	0.338946
		0.349089	0.0654345			0.31747	0.61182			0.327774	0.271563
		0.298844				0.470662				0.239075

## Sheet: Fig. 2h
Fig. 2h
	Synapse number
		bcan+/+	bcan-/-
	synapses / µm	0.223079	0.286379
		0.315236	0.203978
		0.291057	0.321647
		0.243958	0.122718
		0.27669	0.22805
		0.481174	0.168464
		0.201781	0.110209
		0.298542	0.280151
		0.364685	0.24001
		0.264166	0.340449
		0.255081	0.248031
		0.27448	0.286307
		0.335965	0.193509
		0.175969	0.198798
		0.308663
		0.315677

## Sheet: Fig. 2j
Fig. 2j
	Newly observed				Lost				Stable
		bcan+/+	bcan-/-			bcan+/+	bcan-/-			bcan+/+	bcan-/-
	Synapses / 10 µm	0.468338	0.21974		Synapses / 10 µm	0.272454	0.596421		Synapses / µm	0.280515	0.266169
		0.648067	0.432406			0.648067	0.11227			0.231619	0.236035
		0.479979	0.300847			0.359984	0.60666			0.292603	0.286036
		0.595992	0.180677			0.775034	0.180677			0.318283	0.32911
		0.309484	0.191435			0.51046	0.38287			0.247743	0.252026
		0.194588	0			0.389177	0.257228			0.2099	0.230356
		0.302423	0.448382			0.488388	0.577131			0.256496	0.363403
		0.645933	0.150469			0.668628	0.150469			0.228078	0.395377
		0.218684	0			0.304044	0.493234			0.223596	0.409042
		0.64726	0.260794			0.416499	0.521587			0.251021	0.238955
		0.500069	0.173099			0.550546	0.461668			0.325466	0.351569
		0.561367	0.168055			0.187122	0			0.315544	0.267836
		0.259683	0.733701			0.779049	0.919677			0.296011	0.22003
			0.394039				0.394039				0.361209
			0.360354				0.360354				0.339149
