# Supplementary material for: Extracellular matrix proteolysis maintains synapse plasticity during brain development
Source: Nat Neurosci. 2025 Dec 22;29(3):567–80. doi: 10.1038/s41593-025-02153-4 (PMC12971489; doi:10.1038/s41593-025-02153-4)
Supplement: Supplementary file 10 — Statistics source data for Fig. 3. [file 41593_2025_2153_MOESM10_ESM.xlsx]

## Sheet: Fig. 3c
Fig. 3c
	Brevican intensity
		vehicle	Mtz
		1.01797	1.72209
		0.857976	1.3897
		1.0233	1.19562
		1.10974	0.805146
		1.05656	1.10706
		0.983701	1.37454
		0.959737	1.37539
		0.988234	1.06803
		1.01177	1.16603
		0.904373	0.7601
		0.998141	1.45954
		1.14623	1.31892
		0.841434
		0.818356
		1.34021

## Sheet: Fig. 3g
Fig. 3g
	HA intensity
		Soma	Process
	Microglia #1	0.609567	2.34503
	Microglia #2	0.849633	2.09831
	Microglia #3	1.5408	3.13033
	Microglia #4	1.24674	1.40418
	Microglia #5	1.21286	2.11074
	Microglia #6	0.540399	0.809385

## Sheet: Fig. 3i
Fig. 3i
	Brevican intensity
		mmp14b+/+	mmp14b-/-
		1.20252	1.03839
		0.827806	1.47796
		0.767148	1.13205
		1.09208	1.392
		1.03773	1.23011
		0.870194	1.47222
		0.828666	1.21099
		1.17133	1.1633
		0.880727	1.46866
		1.11927	1.14665
			1.02816

## Sheet: Fig. 3k
Fig. 3k
	Synapse number
		mmp14b+/+		mmp14b-/-
	Microglial mmp14b rescue:	-	+	-	+
	synapses / µm	0.209903	0.265672	0.308749	0.137993
		0.164914	0.310068	0.233139	0.330136
		0.157442	0.153107	0.252812	0.173487
		0.219034	0.301741	0.219475	0.254327
		0.227189	0.246314	0.250097	0.279896
		0.302064	0.365986	0.253827	0.143493
		0.181476	0.191975	0.153453	0.247106
		0.150687	0.354965	0.430007	0.197437
		0.335374	0.2269	0.271959	0.0779545
		0.258877	0.168719	0.374791	0.249944
		0.186789	0.290116	0.337527	0.192468
		0.221285	0.248451	0.387098	0.293694
		0.283541	0.320675	0.297933	0.232573
		0.232551	0.233276	0.278356	0.274723
		0.241275		0.337063	0.28171
		0.29217		0.296558	0.173445
					0.218192
					0.26879

## Sheet: Fig. 3n
Fig. 3n
	Newly observed				Lost				Stable
		mmp14b+/+	mmp14b-/-			mmp14b+/+	mmp14b-/-			mmp14b+/+	mmp14b-/-
	Synapses / 10 µm	0.176828	0.936452		Synapses / 10 µm	0.530485	0.413416		Synapses / µm	0.255024	0.255555
		0.501122	0.607017			0.397809	0.151754			0.22923	0.15964
		0.278163	0.563674			0.400487	0.235521			0.315712	0.341766
		0	1.03348			0.329432	1.03348			0.351234	0.248686
		0.548161	0.325619			0.144808	0.208997			0.45831	0.289564
		0.187928	1.23541			0.192221	1.23541			0.309867	0.314134
		0	0.601956			0.186799	0.382706			0.176143	0.294384
		0.286041	1.0319			0.380161	0.49359			0.399566	0.305924
		0.545599	0.659005			0.47739	0.36322			0.280493	0.495596
		0.272387	0.566996			0.136193	0.34155			0.261449	0.316268
		0.301475	0.522338			0.301475	0.367594			0.324577	0.224646
		0.230332	0.537476			0	0.813689			0.413812	0.278848
		0.278686	0.96901			0.532828	0.484505			0.250948	0.346232
		0.400825	0.587647			0.485527	0.587647			0.326645	0.233695
			0.243093				0.235938				0.363921
			1.12425				0.575377				0.277335

## Sheet: Fig. 3q
Fig. 3q
	Survival rate
	mmp14b+/+ (same as Fig. 1m)
	Time	Stable synapses		Time	New synapses
	0	100		0	100
	6	93		6	64
	12	87		18	36
	24	79		42	20
	48	78		66	20
	72	76			(%)
		(%)
	mmp14b-/-
	Time	Stable synapses		Time	New synapses
	0	100		0	100
	6	91		6	69
	12	88		18	54
	24	82		42	42
	48	80		66	33
	72	75			(%)
		(%)
