# Supplementary material for: Extracellular matrix proteolysis maintains synapse plasticity during brain development
Source: Nat Neurosci. 2025 Dec 22;29(3):567–80. doi: 10.1038/s41593-025-02153-4 (PMC12971489; doi:10.1038/s41593-025-02153-4)
Supplement: Supplementary file 12 — Statistics source data for Fig. 4. [file 41593_2025_2153_MOESM12_ESM.xlsx]

## Sheet: Fig. 4h
Fig. 4h
	Process length
		Control MG	shMMP14 MG	shMMP14 MG+MMP14 rescue
	µm	142.024	97.494	122.462
		121.231	85.4048	86.0048
		135	78.5535	98.3075
		111.286	80.7914	120.392
		81.6138	74.9702	96.2922
		109.095	75.899	120.956
		108.809	70.0026	102.81
		104.906	63.897	103.788
		101.154	84.8914	93.3787
		116.648	68.4749	102.735
		130.793	101.451	122.949
		120.459	80.5429	113.6
		105.966	77.0466	110.124
		143.538	75.3197	126.262
		104.94	75.4877	111.064
		105.697	87.2865	99.4815
		107.492	68.6306	105.584
		123.66	73.6521	114.584

## Sheet: Fig. 4j
Fig. 4j
	Brevican intensity
		no MG	Control MG	shMMP14 MG	shMMP14 MG+MMP14 rescue
		1	0.154	0.843	0.162
		1	0.279	0.918	0.225
		1	0.299	0.796	0.144
		1	0.065	0.558	0.038
