# Supplementary material for: Extracellular matrix proteolysis maintains synapse plasticity during brain development
Source: Nat Neurosci. 2025 Dec 22;29(3):567–80. doi: 10.1038/s41593-025-02153-4 (PMC12971489; doi:10.1038/s41593-025-02153-4)
Supplement: Supplementary file 13 — Statistics source data for Fig. 5. [file 41593_2025_2153_MOESM13_ESM.xlsx]

## Sheet: Fig. 5b
Fig. 5b
	Distance moved
		bcan+/+	bcan-/-
	mm	86.9204	135.359
		274.075	0
		120.569	0
		126.594	1.90427
		72.0347	42.2079
		158.748	15.5312
		69.1006	0
		146.259	4.3655
		353.003	0.515391
		4.73253	136.066
		96.1301	44.6954
		282.905	0
		90.6466	80.8873
		5.14753	2.38954
		47.9338	108.69
		116.153	0
		61.9296	0
		173.939	0
		31.2555	4.9392
		21.8731	40.1904
		174.035	125.817
		240.423	197.531
		419.697	10.1972
		60.1134	7.64652
		0.285112	76.27
		434.501	217.24
		46.1269	25.3565
		245.007	0
		591.663	5.50805
		0	430.498
		144.993	88.8758
		239.34	0
		0	102.832
		49.6734	0
		6.81682	0.762712
		216.431	0.253971
		232.127	0
		17.6721	235.867
		2.0761	0.52206
		358.939	8.33769
		0	0
		0.508707	2.52302
		340.272	0
		142.995	16.2131
		9.48694	29.2993
		246.247	104.429
		1.09318	92.6671
		3.0041	55.2843
		0.514358	8.65555
		0	0
		163.8	0
		30.4853	0
		68.2164	11.353
		36.2207	161.156
		188.79	24.5714
		141.904	0
		95.4471	680.556
		497.778	24.9796
		239.405	0
		23.0861	98.379
		563.263	36.3332
		296.334	8.15517
		9.75682	459.873
		101.887	0
		106.281	6.48146
		109.619	7.38074
		356.244	6.79948
		234.109	59.2711
		45.3903	0
		79.1857	0
		56.8973	73.9489
		478.963	0
		2.24037	4.75653
		105.432	21.075
		29.3671	0.869809
		0	198.014
		0.518429	0
		234.702	11.692
		23.3913	9.36057
		45.9036	454.657
		99.807	0
		26.4197	342.721
		44.5443	0
		107.846	60.4404
		0	48.7269
		3.40861	30.7504
		0	0
		111.148	40.6624
		60.9066	169.565
		608.93	70.6975
		0	52.2768
		236.591	0
		29.8445	33.7726
		15.252	311.344
		0	13.1718
		154.988	14.5838
		6.92965	87.6684
		4.01185	18.8615
		36.8238	9.21807
		4.06701	17.3429
		0.585101	190.17
		151.422	54.9592
		12.266	6.5401
		32.9118	0
		0	8.66901
		0	105.341
		234.338	0
		0	152.564
		30.0211	55.8809
		81.6257	32.121
		0	1.18528
		4.10969	54.5536
		1.02053	0
		0.519255	22.2326
		3.28838	0
		8.29661	57.9447
		0	0
		0.507063	139.535
		100.343	10.8972
		6.22563	0
			0
			10.1626
			107.103
			62.8169
			0
			87.8342
			3.83929
			48.4795

## Sheet: Fig. 5c
Fig. 5c
	Max velocity
		bcan+/+	bcan-/-
	mm / s	83.9738	91.5431
		136.536	0
		83.512	0
		114.523	8.67433
		61.6267	35.4354
		137.682	58.1309
		78.8909	0
		99.5989	40.5214
		106.937	7.74625
		36.1456	54.8371
		76.1555	40.5025
		116.203	0
		76.2572	61.8314
		11.8587	20.68
		35.6009	70.8144
		78.4635	0
		119.178	0
		116.758	0
		82.9044	8.7696
		39.153	85.515
		102.315	79.4234
		91.079	92.1515
		100.299	21.0565
		32.8556	40.352
		8.55344	64.2637
		159.695	119.982
		75.0528	133.656
		107.714	0
		95.1716	87.9122
		0	126.877
		70.9484	69.546
		122.615	0
		0	142.793
		64.9255	0
		22.796	7.71085
		71.5629	7.6192
		70.7329	0
		38.7311	78.6049
		8.61105	7.85155
		109.519	74.4399
		0	0
		7.69025	43.4687
		88.9704	0
		61.0432	40.8449
		17.9874	77.685
		77.7755	55.8954
		8.78473	68.9688
		22.7458	61.1155
		7.85366	31.5982
		0	0
		60.3982	0
		32.1358	0
		65.1628	119.757
		29.9575	104.11
		97.0288	42.7677
		167.312	0
		38.7073	133.547
		105.856	50.7916
		144.239	0
		52.2831	97.0298
		118.425	93.1823
		95.792	29.5295
		22.8731	115.798
		86.1382	0
		59.209	9.94325
		96.4176	21.1437
		77.1409	59.0304
		100.627	73.6489
		81.6099	0
		37.3337	0
		39.6113	87.2391
		110.041	0
		14.8787	34.5415
		132.502	98.3632
		84.2126	10.2126
		0	143.879
		7.92167	0
		106.253	45.8064
		25.1761	36.6258
		93.0134	129.847
		109.33	0
		59.3607	157.24
		63.4988	0
		105.403	119.617
		0	72.9876
		94.6501	108.368
		0	0
		88.3229	146.863
		126.176	140.213
		147.198	72.3482
		0	55.384
		79.2116	0
		107.752	58.4645
		138.543	147.427
		0	47.0023
		155.073	150.803
		19.5505	75.4729
		10.1249	26.9937
		94.6317	129.679
		21.6406	47.5957
		9.83616	91.5573
		58.7677	81.6582
		127.8	24.0497
		42.452	0
		0	79.9615
		0	71.7701
		100.512	0
		0	69.0517
		72.1888	70.2631
		155.574	68.6972
		0	22.6452
		42.9484	61.9591
		7.96227	0
		7.8523	77.8092
		52.3575	0
		128.43	46.6309
		0	0
		7.61612	57.4169
		79.612	78.8526
		37.2155	0
			0
			21.2745
			50.2665
			87.8951
			0
			137.106
			16.6441
			84.0536

## Sheet: Fig. 5d
Fig. 5d
	Distance moved
		mmp14b+/+	mmp14b-/-
	mm	1817.75	0
		12.286	31.6131
		1.15815	86.3024
		0.256501	7.75683
		65.09	35.6492
		735.294	1.67999
		65.059	177.308
		986.351	0.255173
		11.2957	0
		959.2	0
		12.3835	0.250706
		28.0229	190.532
		0	38.2696
		711.201	150.489
		10.3852	340.965
		88.9232	31.0681
		0	0
		224.665	409.347
		0	88.7773
		0	60.8361
		248.601	0
		605.737	675.611
		107.059	88.9256
		12.2734	81.948
		134.655	0.525896
		806.675	1.62547
		14.4629	8.5972
		62.8072	0
		663.095	0
		155.776	34.5724
		1007.32	13.4724
		872.629	23.1086
		0	117.335
		16.1663	5.13114
		174.69	8.39268
		108.45	29.8412
		9.55773	0
		295.318	0
		24.5524	108.162
		260.925	0
		0	13.5551
		24.6071	238.319
		144.663	24.4648
		644.391	151.337
		17.0385	25.3653
		21.1338	43.3547
		143.711	0
		2.20732	0
		4.85786	474.641
		0	7.98414
		5.86772	31.2343
		28.4892	17.7106
		0.536307
		0
		0
		20.774
		0
		0.508349
		174.558
		8.30653
		0
		0
		0.766697
		52.0971
		0
		21.9585
		61.7743
		31.991
		0
		4.22707
		0.76032
		103.529
		0
		0
		29.4674
		0
		0
		0.276913
		48.5304
		21.5488
		0
		67.2991
		12.6852
		110.606
		31.9218
		28.0727
		177.296
		0
		0
		0
		7.58702
		1.56761
		20.9396
		508.585
		7.59605
		0
		110.716
		0
		7.19461
		460.611
		0.516421
		0
		0
		60.2544
		112.69
		381.983
		14.3301
		35.2523
		0.255898
		120.024
		0.510618
		0
		13.3204
		349.985
		2.57598
		0.780825
		0
		3.08097

## Sheet: Fig. 5e
Fig. 5e
	Max velocity
		mmp14b+/+	mmp14b-/-
	mm / s	72.3407	0
		42.1405	43.2198
		16.6347	92.3419
		7.6951	31.6607
		101.38	66.6845
		146.495	9.75265
		68.817	76.6573
		87.566	7.65528
		31.3167	0
		96.0428	0
		41.0208	7.52126
		35.6062	50.0012
		0	37.9132
		48.152	36.9255
		22.5173	115.141
		41.3066	89.6071
		0	0
		68.1045	78.3116
		0	41.2028
		0	49.0844
		72.8457	0
		84.3994	106.21
		84.2826	58.2699
		36.5724	41.4426
		75.5386	7.89217
		102.864	8.60763
		56.7126	8.6454
		37.7932	0
		83.7293	0
		47.7322	23.1285
		127.525	24.5076
		106.953	38.9427
		0	32.7103
		80.593	50.3379
		63.7375	27.9936
		48.0029	31.9922
		9.50904	0
		78.8135	0
		45.7599	81.3507
		50.6391	0
		0	26.3523
		38.0077	36.747
		45.2274	28.3471
		71.3598	70.9849
		30.4994	33.3353
		9.55412	30.9054
		64.5696	0
		15.038	0
		20.0155	31.2075
		0	19.456
		9.69851	30.4948
		33.7511	22.5215
		8.45334
		0
		0
		26.4711
		0
		7.73149
		77.7173
		24.7008
		0
		0
		7.82549
		33.2936
		0
		20.8318
		105.889
		25.9623
		0
		13.9396
		7.72521
		130.584
		0
		0
		27.5273
		0
		0
		8.30747
		34.1709
		46.3519
		0
		41.35
		25.0986
		63.0315
		34.6551
		11.695
		40.9262
		0
		0
		0
		24.2947
		11.5714
		36.8964
		76.1928
		36.6338
		0
		49.7412
		0
		11.9043
		72.8235
		7.85042
		0
		0
		40.3737
		44.3096
		80.8425
		39.5758
		56.5308
		7.67702
		65.8363
		7.77522
		0
		49.3399
		57.805
		8.1594
		8.2373
		0
		23.5562

## Sheet: Fig. 5h
Fig. 5h
	Max response during light stimuli
		mmp14b+/+				mmp14b-/-
		Mean	SEM	N		Mean	SEM	N
	Trial1	31.8617	2.94205	115		31.47	2.9559	50
	Trial2	19.083	1.9233	115		27.48	3.04691	50
	Trial3	17.7439	1.58006	115		29.9776	3.00503	50
	Trial4	17.7745	2.17861	75		27.9903	2.77427	27
	Trial5	19.2208	2.54397	75		28.3142	4.56046	27
