# Supplementary material for: Extracellular matrix proteolysis maintains synapse plasticity during brain development
Source: Nat Neurosci. 2025 Dec 22;29(3):567–80. doi: 10.1038/s41593-025-02153-4 (PMC12971489; doi:10.1038/s41593-025-02153-4)
Supplement: Supplementary file 14 — Statistics source data for Fig. 6. [file 41593_2025_2153_MOESM14_ESM.xlsx]

## Sheet: Fig. 6c
Fig. 6c
	Brevican intensity
		Control	Forced swim
		1	1.26402
		0.924427	1.16789
		1.07557	0.873112
		0.969785	1.35884
		1.06497	1.02863
		0.980352	1.18527
		0.898668	1.3251
		1.10133	1.12822
		0.856491	1.20781
		0.970044	1.16169
		0.996568	1.29931
		1.16577	0.870857
		0.868016	1.13364
		1.07502	1.2986
		1.00131	0.972725
		1.12164	1.20914

## Sheet: Fig. 6e
Fig. 6e
	Synapse number
		Control	Forced swim
	synapses / µm	0.285104	0.386716
		0.298661	0.497539
		0.263683	0.220424
		0.225198	0.361687
		0.385447	0.379049
		0.380295	0.359669
		0.26362	0.329153
		0.217454	0.37211
		0.210145	0.17723
		0.303	0.335891
		0.194348	0.324583
		0.163529	0.382093
		0.263945	0.345082
		0.437848	0.416956
		0.245271	0.30119
		0.244812	0.345889
		0.311862	0.448098
		0.38373	0.357871
		0.280126	0.247875
		0.167308	0.320976
		0.436696	0.310816
		0.512926	0.317771
		0.216755	0.307199
		0.326563
		0.166517

## Sheet: Fig. 6h
Fig. 6h
	Newly observed				Lost				Stable
		Control	Forced swim			Control	Forced swim			Control	Forced swim
	Synapses / 10 µm	0	0.965357		Synapses / 10 µm	0.744851	1.19626		Synapses / µm	0.260698	0.208436
		0.222716	1.0386			0.445433	0.910519			0.274747	0.310096
		0.266349	0.893746			0.241981	1.03552			0.260885	0.277673
		0.600927	1.85302			0.727451	1.11327			0.19192	0.15332
		0.706137	0.386272			0.901434	0.468738			0.313242	0.381414
		0.358966	0.718474			0.447438	0.447884			0.219949	0.249778
		0.859088	1.17972			0.859088	0.708468			0.257726	0.274102
		0.497642	1.35179			0.497642	1.24832			0.124411	0.208009
			0.64792				0.343915				0.262834

## Sheet: Fig. 6j
Fig. 6j
	Brevican intensity
	mmp14b-/-	Control	Forced swim
		0.824457	1.02492
		1.02449	0.847882
		0.801666	0.954877
		1.34939	0.923381
		1.02633	1.01158
		0.988351	0.945379
		1.13204	1.08385
		0.840112	1.04443
		1.06261	0.849832
		1.01747	0.935254
		0.948539	0.91662
		0.938918
		1.01793

## Sheet: Fig. 6l
Fig. 6l
	Synapse number
	mmp14b-/-	Control	Forced swim
	synapses / µm	0.260349	0.234494
		0.312377	0.231678
		0.381025	0.415081
		0.24564	0.356777
		0.338123	0.319085
		0.288982	0.278149
		0.338581	0.302815
		0.372142	0.293034
		0.384264	0.310307
		0.225764	0.366077
		0.388495	0.275454
		0.344327	0.408928
		0.410481	0.157973
			0.320762
			0.322634
			0.413

## Sheet: Fig. 6n
Fig. 6n
	Newly observed				Lost				Stable
		Control	Forced swim			Control	Forced swim			Control	Forced swim
	Synapses / 10 µm	0.961338	1.23636		Synapses / 10 µm	0.640892	0.662908		Synapses / µm	0.288401	0.449401
		0.632558	0.713145			0.421705	0.713145			0.358449	0.270995
		0.657122	0.346753			0.328561	0.346753			0.328561	0.450778
		1.7768	0.568238			1.7768	0.852357			0.35536	0.369355
		0.395313	0.517721			0.394295	0.503756			0.339208	0.275072
		0.251922	0.403547			1.00769	0.403547			0.239564	0.443902
		0.560822	0.481953			0.482385	0.468124			0.325515	0.313123
		0.637474	0.382351			0.153377	0.482815			0.272724	0.417064
		0.452557	0.402067			0.587661	1.2062			0.24012	0.160827
		0.375105	0.56058			0.414302	0.165981			0.35943	0.259621
		0.281682	0.371099			0.563364	0.185549			0.225346	0.259769
		1.17711	0.301561			0.477164	0.47728			0.387451	0.221298
		0	0.480365			0	0.240183			0.294551	0.264201
		0.322919				0.968758				0.290627
