# Supplementary material for: Extracellular matrix proteolysis maintains synapse plasticity during brain development
Source: Nat Neurosci. 2025 Dec 22;29(3):567–80. doi: 10.1038/s41593-025-02153-4 (PMC12971489; doi:10.1038/s41593-025-02153-4)
Supplement: Supplementary file 15 — Statistics source data for Extended Data Fig. 2. [file 41593_2025_2153_MOESM15_ESM.xlsx]

## Sheet: ED Fig. 2g
Extended Data Fig. 2g
	Indivisual Data plot of Fig. 1j (Same Data as Fig. 1j)
	Newly observed							Lost
	Age (dpf)	5-6 dpf	7-8 dpf	9-10 dpf	11-12 dpf	13-14 dpf		Age (dpf)	5-6 dpf	7-8 dpf	9-10 dpf	11-12 dpf	13-14 dpf
	Synapses / µm	1.01666	0.755091	0	0.317136	0.871817		Synapses / µm	1.24968	0.829949	0.257099	0.412326	0.52309
		0.478372	1.01157	0.286106	0	0.164659			0.478372	0.436742	0.369991	0.179525	0.164659
		1.19976	0.167392	0.364677	0.116488	1.06758			1.02837	0.209672	0.442482	0.241469	0.838331
		1.04876	0.456425	0.228438	0.212026	0.0853862			1.76678	0.978689	0.243487	0.212026	0.47566
		0.683484	0.761484	0.455501	0.519416	0.596146			0.611695	0.742882	0.607335	0.165615	0.260026
		0.505689	0.114214	0.394832	0.556847	0.240571			0.536546	0.32754	0.394832	1.11369	0.491135
		0.26018	0.403747	0.980527	0.559528	0			0	0.462402	0.685997	0.53944	0.263543
		1.0852	0.532485	0.280143	0.816983	0.4572			1.0852	0.350012	0.340913	0.987576	0.44259
		0.519651	0.316165	0.671456	0.565378	0.442429			0.197625	0.50761	0.363167	0.197785	0.442429
		0.963507	0.431538	0.277923	0.546744	0			1.44526	0.523234	0.777163	0.934813	0
		0.414829	0.39072	0.342168	0.463215	1.00096			1.06839	0.167452	0.342168	0.694822	0.400384
		0.475047	0.670142	1.14181	0.469443	0.397212			1.02146	0.696674	1.14181	0.64575	0.397212
		0.472082	1.0488	0.248456	0.887194	0.750599			0.461805	0.583922	0.248456	0.887194	0.750599
		0.881925	0.38082	0.178034	0	0.304727			0.428185	0.38082	0.27068	0.848848	0.304727
		0.754294	0.736905	0.296117	0	0.43134			0.892157	0.403079	0.672137	0	0.43134
			0.490617	0.659234		0.442054				0	0.389864		0.442054
			0.653609	0.235359		0.442316				0.561715	0.293937		0.442316
			0.693527	0.517495						0.35411	0.132529

## Sheet: ED Fig. 2h
Extended Data Fig. 2h
	Stable							Newly observed							Lost
	Age (dpf)	5-6 dpf	7-8 dpf	9-10 dpf	11-12 dpf	13-14 dpf		Age (dpf)	5-6 dpf	7-8 dpf	9-10 dpf	11-12 dpf	13-14 dpf		Age (dpf)	5-6 dpf	7-8 dpf	9-10 dpf	11-12 dpf	13-14 dpf
	%	51.4706	66.9097	93.75	81.3194	75.7576		%	22.549	15.9209	0	8.09028	15.1515		%	25.9804	17.1694	6.25	10.5903	9.09091
		78.9474	61.6667	85.7516	91.6667	84.6154			10.5263	26.6667	6.14379	0	7.69231			10.5263	11.6667	8.10458	8.33333	7.69231
		63.8889	90.4286	79.5418	91.0278	77.2368			19.4444	4	9.33622	2.72222	12.6316			16.6667	5.57143	11.1219	6.25	10.1316
		49.1477	63.1579	87.0499	88.8889	84.5238			18.4659	13.1579	6.36473	5.55556	2.38095			32.3864	23.6842	6.58532	5.55556	13.0952
		70.1111	61.4493	72	83.9161	78.9825			16.3333	18.6957	12	12.2378	14.5088			13.5556	19.8551	16	3.84615	6.50877
		76.5789	84.7222	82.5	64.7059	76.8116			10.5263	3.7037	8.75	11.7647	5.50725			12.8947	11.5741	8.75	23.5294	17.6812
		90	76.7677	51.1905	70.9091	93.3333			10	10.5051	29.7619	15.2273	0			0	12.7273	19.0476	13.8636	6.66667
		53.3333	78.2828	86.1284	71.5789	65.8333			23.3333	13.1313	6.07315	12.8947	15.8333			23.3333	8.58586	7.79848	15.5263	18.3333
		83.6364	73.2026	77.1429	81.6667	82.2115			11.8182	10.3268	15.2381	14.1667	7.69231			4.54545	16.4706	7.61905	4.16667	10.0962
		16.6667	77.2526	73.6953	65.3846	100			33.3333	10.7668	6.96078	11.5385	0			50	11.9806	19.3439	23.0769	0
		72.3214	84.5543	80	68.75	75			7.14286	10.2869	10	12.5	17.8571			20.5357	5.15873	10	18.75	7.14286
		63.7161	75.6494	68.4211	68.8889	77.2727			11.0845	11.6883	15.7895	13.0556	9.09091			25.1994	12.6623	15.7895	18.0556	13.6364
		76.4706	71.4387	87.5	70.2381	70.4348			11.7647	18.433	6.25	14.881	17.0048			11.7647	10.1282	6.25	14.881	12.5604
		66.6667	80.3571	91.0714	77.7778	76.6667			21.875	9.82143	4.16667	0	8.88889			11.4583	9.82143	4.7619	22.2222	14.4444
		59.5238	74.6999	76.8889	100	87.3016			19.0476	16.126	7.25926	0	7.53968			21.4286	9.17409	15.8519	0	5.15873
			81.8182	77.6277		78.4091				18.1818	13.9683		8.71212				0	8.40407		12.8788
			67.5	88.7302		70.3008				17.5	4.44444		13.0952				15	6.8254		16.604
			69.2308	84.375						20.5128	12.5						10.2564	3.125

## Sheet: ED Fig. 2i
Extended Data Fig. 2i
	Synapse diameter
	Synapses	Stable	New
	µm	1.19697	1.69444
		0.80303	1.06269
		1.14303	0.986827
		0.75776	1.04102
		0.850883	1.17917
		1.03713	1.12996
		1.09556	0.679822
		1.18868	0.840295
		0.86549	0.805215
		1.06269	1.02531
		0.998783	0.743482
		0.774558	0.721371
		1.26007	0.959423
		1.27136	0.809816
		0.602936	1.16633
		1.09974	0.826187
		0.991344	0.839199
		0.88775	0.787654
		0.809498	0.844504
		1.00108	0.88311
		1.30869	1.28837
		0.992984	0.762363
		1.10518	0.856799
		0.894548	0.858003
		0.765694	0.589241
		0.726046
		1.11261
		1.0457
		0.830121
		1.49917
		1.02093
		1.12915
		1.14957
		0.849048
		1.05329
		0.755682
		1.12915
		0.8082
		0.679822
		1.45593
		0.840295
		1.35964
		0.691493
		1.12915
		0.811118
		0.948249
		1.43259
		0.904484
		0.764435
		1.10872
		1.58896
		0.689801
		1.27224
		1.17293
		1.65874
		0.76227
		0.872316
		0.622699
		1.14877
		0.832055
		0.63612
		0.883052
		0.982362
		0.877684
		1.3706
		0.795912
		0.904118
		0.767057
		1.03156
		0.959423
		1.3682
		0.803126
		1.06223
		0.865907
		0.939527
		1.06223
		0.5539
		0.939527
		1.1674
		1.40929
		1.25604
		1.17914
		0.890766
		0.493446
		1.224
		0.839499
		0.861928
		1.00291
		1.17914
		1.00291
		1.0702
		1.14734
		0.875396
		0.826187
		1.01266
		1.2354
		0.862446
		1.17324
		0.885755
		0.981583
		0.839199
		0.947482
		0.560368
		0.739036
		1.08825
		1.44829
		0.793178
		1.66215
		1.183
		0.739036
		0.649763
		1.11149
		0.837797
		1.06553
		1.15537
		0.917189
		0.720798
		1.1491
		1.52308
		0.649763
		1.22013
		0.921716
		1.30536
		1.17989
		0.615282
		0.805898
		1.52735
		0.776944
		0.972386
		0.895174
		1.10242
		1.10242
		1.25915
		0.966942
		0.820838
		1.12633
		0.826151
		1.01741
		0.778335
		0.870536
		1.59512
		0.832761
		0.889423
		0.812157
		0.858003
		1.19669
		1.04767
		0.677371
		1.16282
		1.28926
		0.702208
		0.939288
		1.12669
		0.993464
		1.25088
		0.802413
		0.953243
