# Supplementary material for: Extracellular matrix proteolysis maintains synapse plasticity during brain development
Source: Nat Neurosci. 2025 Dec 22;29(3):567–80. doi: 10.1038/s41593-025-02153-4 (PMC12971489; doi:10.1038/s41593-025-02153-4)
Supplement: Supplementary file 16 — Statistics source data for Extended Data Fig. 3. [file 41593_2025_2153_MOESM16_ESM.xlsx]

## Sheet: ED Fig. 3a
Extended Data Fig. 3a
	GFP intensity
	6 hpi				24 hpi
		vehicle	Hyal			vehicle	Hyal
		1.11722	0.915993			1.08955	0.936615
		1.23966	0.720449			1.39093	0.882688
		0.643118	0.700131			0.942689	0.854815
		0.893032	0.498623			0.945642	1.10418
		1.05036	0.471141			0.857101
		0.93885	0.552615
		1.12854	0.759949
			0.480825

## Sheet: ED Fig. 3b
Extended Data Fig. 3b
	GFP intensity
		vehicle	Hyal
		0.909354	0.559754
		1.0288	0.577681
		1.01652	0.833366

## Sheet: ED Fig. 3c
Extended Data Fig. 3c
	Brevican intensity
		vehicle	Hyal
		1	0.890166
		1.07922	0.876249
		1.00637	0.772747
		0.985542	0.647555
		1.0003	0.465522
		1.20556	0.592323
		0.827169	0.916015
		0.967272	1.1112
		1.07564	0.768126
		0.924357	0.973914
		0.965999	0.7641
		1.034	1.06733
		0.997201	0.828257
		1.18845	0.858845
		0.924198	0.860398
		0.890148

## Sheet: ED Fig. 3d
Extended Data Fig. 3d
	SV2 intensity
		vehicle	Hyal
		1.13675	0.937049
		1.26511	0.668179
		0.598141	0.676373
		0.886701	0.46434
		1.05342	0.488822
		0.945279	0.525758
		1.11589	0.760274
			0.465849

## Sheet: ED Fig. 3f
Extended Data Fig. 3f
	qPCR (relative expression of bcan gene)
		bcan+/+	bcan-/-
		0.86069	6.34035e-05
		1.00017	0.000126549
		1.13914	8.9841e-05

## Sheet: ED Fig. 3g
Extended Data Fig. 3g
	Brevican intensity
		bcan+/+	bcan-/-
		1.09773	0.0342139
		1.08611	0.0324813
		0.816155	0.0693738
		0.924615	0.0291605
		1.02947	0.0509197
		1.04592	0.0523253
		0.852772	0.0685766
		0.98979	0.0452074
		0.980514	0.0614623
		1.17692	0.211358
			0.114369
			0.0952327

## Sheet: ED Fig. 3h
Extended Data Fig. 3h
	SV2 intensity
		bcan+/+	bcan-/-
		1.09411	0.739713
		1.01147	0.866239
		0.847369	0.84628
		0.897846	0.900354
		1.02804	1.01064
		0.9149	0.968669
		1.15921	1.06865
		0.965535	0.85047
		1.05405	0.92432
		1.00709	0.900374
		0.973323	0.996111
		1.05916	1.13458
		0.932228	0.930958
		1.02491	0.914018
		0.983701	0.903464
