# Supplementary material for: Extracellular matrix proteolysis maintains synapse plasticity during brain development
Source: Nat Neurosci. 2025 Dec 22;29(3):567–80. doi: 10.1038/s41593-025-02153-4 (PMC12971489; doi:10.1038/s41593-025-02153-4)
Supplement: Supplementary file 17 — Statistics source data for Extended Data Fig. 4. [file 41593_2025_2153_MOESM17_ESM.xlsx]

## Sheet: ED Fig. 4a
Extended Data Fig. 4a
	Synapse number
		vehicle	Hyal
	synapses / µm	0.255689	0.356824
		0.258916	0.222424
		0.273977	0.287682
		0.252133	0.241438
		0.210743	0.361991
		0.34635	0.294198
		0.287811	0.370046
		0.262484	0.262215
		0.247936	0.323123
		0.24059	0.354677
			0.298329
			0.284678
			0.37429

## Sheet: ED Fig. 4b
Extended Data Fig. 4b
	Synapse number
		bcan+/+	bcan-/-
	synapses / µm	0.319739	0.428907
		0.205465	0.428453
		0.403376	0.282905
		0.183432	0.378866
		0.333385	0.345825
		0.392987	0.302914
		0.302383	0.283008
		0.143581
		0.214008
		0.300148
		0.318677
		0.216659
		0.301822
