# Supplementary material for: Extracellular matrix proteolysis maintains synapse plasticity during brain development
Source: Nat Neurosci. 2025 Dec 22;29(3):567–80. doi: 10.1038/s41593-025-02153-4 (PMC12971489; doi:10.1038/s41593-025-02153-4)
Supplement: Supplementary file 18 — Statistics source data for Extended Data Fig. 5. [file 41593_2025_2153_MOESM18_ESM.xlsx]

## Sheet: ED Fig. 5f
Extended Data Fig. 5f
	Synapse contact
		vehicle	Hyal
		2	0
		0	2
		0	3
		0	1
		0	0
		0	0
		0	0
		0	0
		1	6
		1	0
			1
			0
			5
			1
			1
			2
			3

## Sheet: ED Fig. 5g
Extended Data Fig. 5g
	Process movement
		vehicle	Hyal
	µm	26.792	16.204
		34.943	36.827
		32.949	40.776
		16.142	31.029
		10.946	40.108
		23.167	44.667
		38.824	31.71
		26.12	29.333
		28.29	42.779
		21.346	16.905
		41.614	16.793
			26.159
			17.258
			31.697
			17.089
			27.911
			30.926

## Sheet: ED Fig. 5h
Extended Data Fig. 5h
	Microglia ablation
		vehicle	Mtz
	# of 4C4+ cells / mm2	50.7206	39.1277
		51.4055	21.4081
		60.3271	26.3255

## Sheet: ED Fig. 5i
Extended Data Fig. 5i
	Brevican Intensity
		non-Tg fish
		vehicle	Mtz
		1.10754	1.36302
		0.886363	1.14182
		1.06291	1.03882
		0.915076	0.994518
		1.0891	0.968319
		0.987474	0.929762
