# Supplementary material for: Extracellular matrix proteolysis maintains synapse plasticity during brain development
Source: Nat Neurosci. 2025 Dec 22;29(3):567–80. doi: 10.1038/s41593-025-02153-4 (PMC12971489; doi:10.1038/s41593-025-02153-4)
Supplement: Supplementary file 19 — Statistics source data for Extended Data Fig. 7. [file 41593_2025_2153_MOESM19_ESM.xlsx]

## Sheet: ED Fig. 7a
Extended Data Fig. 7a
	Microglia number
		mmp14b+/+	mmp14b-/-
	# of microglia / mm2	103.19	164.489
		188.193	162.327
		164.243	114.683
		231.435	163.368
		194.865	215.72
		176.279	212.494
		165.126	79.3209
		183.447

## Sheet: ED Fig. 7b
Extended Data Fig. 7b
	Microglia process length
		mmp14b+/+	mmp14b-/-
	µm per microglia	32.42	37.48
		64.31	69.75
		80.35	37.97
		76.77	54.47
		48.7	37.3
		58.11	39.08
		55.08	66.76
		56.36	45.72
		28.14	38.14
		107.75	44.58
		47.25	86.99
		87.47	42.64
		51.24	56.11
		35.09	37.88
		56.55	88.95
		63.64	29.03
		37.35	68.95
		55.37	59.24
		49.72	75.5
		80.89	36.27
		58.34	44.36
		54.14	42.49
		84.74	37.95

## Sheet: ED Fig. 7c
Extended Data Fig. 7c
	Synapse number
		mmp14b+/+	mmp14b-/-
	synapses / µm	0.1184	0.390016
		0.154721	0.27996
		0.21119	0.523177
		0.279325	0.296937
		0.21042	0.299589
		0.208421	0.261169
		0.247595	0.331292
		0.255383	0.243694
		0.295996	0.226214
		0.254259	0.286821
		0.197121	0.399521

## Sheet: ED Fig. 7d
Extended Data Fig. 7d
	SV2 intensity
		mmp14b+/+	mmp14b-/-
		1.14169	1.142
		0.858905	1.18756
		0.998802	1.2949
		0.791855	0.962324
		1.10407	1.04448
		0.985246	1.49949
		1.02951	0.997505
			1.27124
			1.04819

## Sheet: ED Fig. 7f
Extended Data Fig. 7f
	Synapse number
		mmp14b+/+		mmp14b-/-
	Astrocyte mmp14b rescue:	-	+	-	+
	synapses / µm	0.294846	0.268301	0.300541	0.245178
		0.346678	0.335281	0.271876	0.252223
		0.237799	0.28709	0.361694	0.313698
		0.251853	0.229174	0.343502	0.195585
		0.271626	0.280912	0.329804	0.346555
		0.249692	0.339825	0.283942	0.268236
		0.317717	0.235107	0.310173	0.263219
		0.254147	0.375722	0.261609	0.366396
		0.315539	0.258264	0.313964	0.262295
		0.238479	0.356529	0.186781	0.202347
		0.183515	0.259484	0.31251	0.233571
		0.218241	0.294899	0.299299	0.292903
		0.251985	0.199484	0.300043	0.42524
		0.26855	0.126442	0.313264	0.269228
		0.232079	0.224875	0.250939	0.227775
		0.156887	0.248963	0.321854	0.284389
		0.226303	0.257676	0.253818	0.222175
		0.208756	0.260331	0.277996	0.309406
		0.183753	0.257016	0.429007	0.167167
		0.234503	0.241556	0.298408	0.259419
		0.175701	0.24585	0.307391	0.267185
		0.202347	0.262541	0.45799	0.230883
			0.176122	0.284581	0.26818
				0.300815	0.22057
