# Supplementary material for: Extracellular matrix proteolysis maintains synapse plasticity during brain development
Source: Nat Neurosci. 2025 Dec 22;29(3):567–80. doi: 10.1038/s41593-025-02153-4 (PMC12971489; doi:10.1038/s41593-025-02153-4)
Supplement: Supplementary file 21 — Statistics source data for Extended Data Fig. 8. [file 41593_2025_2153_MOESM21_ESM.xlsx]

## Sheet: ED Fig. 8b
Extended Data Fig. 8b
	qPCR (relative expression of MMP14 gene)
		Control MG	shMMP14 MG	shMMP14 MG+MMP14 rescue
		1.0187	0.42758	1.32692
		1.00871	0.496609	0.815133
		1.01042	0.436717	0.911306

## Sheet: ED Fig. 8d
Extended Data Fig. 8d
	Microglia number
		Control MG	shMMP14 MG	shMMP14 MG+MMP14 rescue
	# of microglia / mm2	86.0795	73.2955	132.955
		72.7273	81.25	146.591
		96.875	132.386	115.057

## Sheet: ED Fig. 8e
Extended Data Fig. 8e
	Process length
		Control MG	shMMP14 MG	shMMP14 MG+MMP14 rescue
	µm	236.261	149.339	169.051
		226.908	102.09	189.737
		226.778	122.905	165.112
		196.417	134.9	194.762
		203.589	167.114	165.659
		219.955	129.194	148.701
		187.933	143.3	156.631
		174.83	159.414	144.749
		156.67	120.439	139.257
		178.28	169.311	155.171
		164.407	123.082	157.747
		166.844	94.2937	114.323
		169.505	114.199	119.16
		183.911	117.911	153.77
		180.494	148.388	137.973
		193.761	106.765	162.837
		201.374	121.49	153.567
		172.066	108.633	140.874
		161.602	162.379	122.973
		188.64	125.785	141.225
		164.628	113.583	162.107
		211.619	161.066	133.849
		184.976	108.219	148.839
		183.245	136.427	165.932

## Sheet: ED Fig. 8f
Extended Data Fig. 8f
	Microglia number
		Control MG	shMMP14 MG	shMMP14 MG+MMP14 rescue
	# of microglia / mm2	69.25	36.625	93.125
		42.125	11.5	41
		56.875	11	57.375

## Sheet: ED Fig. 8h
Extended Data Fig. 8h
	Brevican intensity
		no MG	WT MG	Control MG	shMMP14_1 MG	shMMP14_2 MG
		1	0.136	0.216	0.825	0.801
		1	0.136	0.091	0.705	0.757
		1	0.252	0.205	0.85	0.796
		1	0.537	0.354	0.998	0.932

## Sheet: ED Fig. 8i
Extended Data Fig. 8i
	Synapse number
		Control MG	shMMP14 MG
		32	28.3333
		23.6667	41.3333
		33.6667	53
		22	37.6667
		16.3333	24.6667
		17	23.3333
