# Supplementary material for: Extracellular matrix proteolysis maintains synapse plasticity during brain development
Source: Nat Neurosci. 2025 Dec 22;29(3):567–80. doi: 10.1038/s41593-025-02153-4 (PMC12971489; doi:10.1038/s41593-025-02153-4)
Supplement: Supplementary file 22 — Statistics source data for Extended Data Fig. 9. [file 41593_2025_2153_MOESM22_ESM.xlsx]

## Sheet: ED Fig. 9c
Extended Data Fig. 9c
	Brevican intensity
		Control	Forced swim
		0.917698	1.0124
		1.08825	1.13208
		1.04473	0.763065
		0.949326	0.811266
		1.07402	0.909888
		1.08639	0.997528
		0.915176	0.83038
		1.02285	0.887158
		0.890138	1.07415
		0.993889	1.41734
		0.931451	1.0741
		0.959547	0.99323
		1.18042	1.18302
		0.934692	1.19416
		0.907262
		0.872838
		0.939534
		1.28037

## Sheet: ED Fig. 9d
Extended Data Fig. 9d
	Brevican intensity
	non-Tg fish	Control	Forced swim
		0.999418	1.13791
		0.871332	0.888239
		1.12954	1.28245
		1.0192	1.08048
		0.91673	1.13729
		1.03631	0.912332
		0.989216	1.32363
		0.876419	1.41693
		1.17484	1.26467
		0.959524	1.16072
		0.765543	1.18725
		1.14917	1.22443
		0.915385	1.20727
		1.1699	1.03827

## Sheet: ED Fig. 9e
Extended Data Fig. 9e
	Synapse number
	bcan-/-	Control	Forced swim
	synapses / µm	0.319926	0.290473
		0.244941	0.398446
		0.414147	0.263456
		0.186411	0.26534
		0.249861	0.247893
		0.335258	0.179947
		0.396741	0.341559
		0.23352
